# Supplementary material for: Alterations in Vaginal Microbiota and Associated Metabolome in Women with Recurrent Implantation Failure
Source: mBio. 2020 Jun 2;11(3):e03242-19. doi: 10.1128/mBio.03242-19 (PMC7267891; doi:10.1128/mBio.03242-19)
Supplement: TABLE S5 [file mBio.03242-19-st005.xlsx]

## Sheet: Sheet1
Metabolite name	Database type	rt	m/z
(-)-Epiafzelechin 3-gallate	MS1	477.913	427.372
({6-[2-(3,4-dihydroxyphenyl)-5,7-dihydroxy-4-oxo-3-[3,4,5-trihydroxy-6-(hydroxymethyl)oxan-2-yl]-4H-chromen-6-yl]-3,4,5-trihydroxyoxan-2-yl}methoxy)sulfonic acid	MS1	308.29	691.588
({6-[5,7-dihydroxy-4-oxo-8-(3,4,5-trihydroxyoxan-2-yl)-2-(2,4,5-trihydroxyphenyl)-4H-chromen-6-yl]-3,4,5-trihydroxyoxan-2-yl}methoxy)sulfonic acid	MS1	310.457	677.559
(+)-1,18-Nonacosanediol	MS1	305.316	441.803
(+)-Luguine	MS1	478.651	336.311
(10-{2,3,4,7,8,9,19-heptahydroxy-12,17-dioxo-13,16-dioxatetracyclo[13.3.1.0]nonadeca-1,3,5(18),6,8,10-hexaen-14-yl}-3,4,5,16,17,18-hexahydroxy-8,14-dioxo-9,13-dioxatricyclo[13.3.1.0nonadeca-1(19),2,4,6,15,17-hexaen-11-yl)oxidanesulfonic acid	MS1	574.26	865.62
(10S)-Nocosan-10-ol	MS1	357.697	425.79
(1alpha,3beta,20S,22R,24S,25S)-Pubescenin	MS1	500.339	621.778
(1E,3E)-4-Hydroxybuta-1,3-diene-1,2,4-tricarboxylate	MS1	257.392	203.128
(1R,6R)-6-Hydroxy-2-succinylcyclohexa-2,4-diene-1-carboxylate	MS1	474.172	241.216
(2,3-Dihydroxybenzoyl)adenylate	MS1	318.96	484.324
(2,6-dihydroxy-4-{4-hydroxy-7-methyl-11-oxo-2,8-dioxatricyclo[7.3.1.0]trideca-1(12),3,5(13),6,9-pentaen-3-yl}phenoxy)dihydroxyoxo-sulfanylium	MS1	497.096	422.356
(2-{[2-(3,4-dihydroxyphenyl)-5,7-dihydroxy-4-oxo-4H-chromen-3-yl]oxy}-4-hydroxy-5-(hydroxymethyl)oxolan-3-yl)oxidanesulfonic acid	MS1	475.978	515.424
(2-{5,7-dihydroxy-4-oxo-2-phenyl-3-[3,4,5-trihydroxy-6-(hydroxymethyl)oxan-2-yl]-4H-chromen-6-yl}-3,5-dihydroxy-6-(hydroxymethyl)oxan-4-yl)oxidanesulfonic acid	MS1	292.727	659.582
(25S)-26-Hydroxy-24-methylenecycloartan-3-one	MS1	165.367	455.732
(2E)-Butenoyl-CoA	MS1	470.426	832.598
(2R)-O-Phospho-3-sulfolactate	MS1	384.599	251.128
(3,5-dihydroxy-2-{5-hydroxy-7-methoxy-4-oxo-2-phenyl-6-[3,4,5-trihydroxy-6-(hydroxymethyl)oxan-2-yl]-4H-chromen-8-yl}-6-(hydroxymethyl)oxan-4-yl)oxidanesulfonic acid	MS1	288.307	673.624
(3-{3,7-dihydroxy-4-[3,5,7-trihydroxy-2-(3-hydroxyphenyl)-3,4-dihydro-2H-1-benzopyran-8-yl]-3,4-dihydro-2H-1-benzopyran-2-yl}phenyl)oxidanesulfonic acid	MS1	285.502	611.587
(3R,6'R)-3-Hydroxy-3',4'-didehydro-beta,gamma-carotene	MS1	364.429	551.879
(4-ethenyl-2-hydroxy-6-methoxyphenyl)oxidanesulfonic acid	MS1	503.632	247.242
(5-Formylfuran-3-yl)methyl phosphate	MS1	133.886	207.098
(6-carboxy-3,4,5-trihydroxyoxan-2-yl)({4-[6,11-dihydroxy-7-(4-hydroxy-3,5-dimethoxyphenyl)-2,8-dioxatricyclo[7.3.1.0]trideca-1(13),4,6,9,11-pentaen-3-ylidene]cyclohexa-2,5-dien-1-ylidene})oxidanium	MS1	295.128	624.537
(6S)-6beta-Hydroxy-1,4,5,6-tetrahydronicotimide-adenine dinucleotide	MS1	329.491	684.462
(alpha-D-mannosyl)7-beta-D-mannosyl-diacetylchitobiosyl-L-asparagine, isoform B (protein)	MS1	137.347	235.049
(beta-1-O-[N-(2-hydroxymethyl-3-chlorophenyl)anthraniloyl]-D-glucupyranuronic acid)	MS1	440.65	470.834
(beta-1-O-[N-(2-hydroxymethyl-3-chlorophenyl)-anthraniloyl]-D-glucupyranuronic acid)	MS1	464.354	454.829
(E)-2-Methylgeranyl diphosphate	MS1	207.144	329.236
(E)-Avenanthramide D	MS1	503.652	284.286
(hydroxymethylidene)carbamic acid	MS1	89.4365	90.0551
(L-Seryl)adenylate	MS1	376.423	435.311
(R)-5-Diphosphomevalote	MS1	32.9815	309.129
(R)-5-Phosphomevalote	MS1	253.508	229.141
(S)-25-Hydroxy-14,16-hentriacontanedione	MS1	256.057	481.818
(S)-F-Willardiine	MS1	147.522	218.158
(Z)-22-Hentriacontene-2,4-dione	MS1	643.771	463.799
(Z)-4-(2-Hydroxy-5-sulfotophenyl)-2-oxo-3-butenoate	MS1	405.916	273.243
[2-(3,4-dihydroxyphenyl)-5,6,7-trihydroxy-4-oxo-3,4-dihydro-2H-1-benzopyran-3-yl]oxidanesulfonic acid	MS1	442.037	401.309
[2,6-dihydroxy-3-(3,5,6,7-tetrahydroxy-4-oxo-4H-chromen-2-yl)phenyl]oxidanesulfonic acid	MS1	426.796	415.303
[2,6-dihydroxy-3-(3-phenylpropanoyl)phenyl]oxidanesulfonic acid	MS1	592.981	339.345
[2,6-dihydroxy-4-({[2,3,5-trihydroxy-6-(hydroxymethyl)oxan-4-yl]oxy}carbonyl)phenyl]oxidanesulfonic acid	MS1	518.318	413.323
[2,6-dihydroxy-4-({[3-hydroxy-6-(hydroxymethyl)-2,5-bis(3,4,5-trihydroxybenzoyloxy)oxan-4-yl]oxy}carbonyl)phenyl]oxidanesulfonic acid	MS1	468.726	717.555
[2-hydroxy-5-(3,5,7-trihydroxy-5H-chromen-2-yl)phenyl]oxidanesulfonic acid	MS1	378.375	368.301
[3-(3,5,7-trihydroxy-6-methoxy-4-oxo-4H-chromen-2-yl)phenyl]oxidanesulfonic acid	MS1	404.457	397.335
[4-({[7,8,8,12,13,22-hexahydroxy-19-(hydroxymethyl)-3,6,16-trioxo-2,17,20,23-tetraoxapentacyclo[16.3.1.1tricosa-4,10,12,14-tetraen-21-yl]oxy}carbonyl)-2,6-dihydroxyphenyl]oxidanesulfonic acid	MS1	578.446	731.527
[5-(Aminomethyl)furan-3-yl]methyl phosphate	MS1	251.498	208.131
[7,8,8,12,13,21-hexahydroxy-19-(hydroxymethyl)-3,6,16-trioxo-2,17,20,23-tetraoxapentacyclo[16.3.1.1tricosa-4,10,12,14-tetraen-22-yl]oxidanesulfonic acid	MS1	523.655	579.425
{[3-(6,7-dimethoxy-2H-1,3-benzodioxol-5-yl)prop-2-en-1-yl]oxy}sulfonic acid	MS1	397.176	319.304
{11-methoxy-16,18-dioxo-6,8,19-trioxapentacyclo[10.7.0.0nonadeca-1(12),2(9),4,10,13(17)-pentaen-14-yl}oxidanesulfonic acid	MS1	477.958	409.343
{2,6-dihydroxy-4-[4-hydroxy-7-(hydroxymethyl)-11-oxo-2,8-dioxatricyclo[7.3.1.0]trideca-1(12),3,5(13),6,9-pentaen-3-yl]phenoxy}dihydroxyoxo-sulfanylium	MS1	424.38	438.352
{2-[3,5-dihydroxy-4-(sulfooxy)phenyl]-3-hydroxy-5-oxo-5H-chromen-7-yl}oxidanium	MS1	476.5	384.311
{5,7-dihydroxy-2-[3-hydroxy-10-(3-methoxyphenyl)-2-oxo-4-oxatricyclo[4.3.1.0decan-8-yl]-4-oxo-3,4-dihydro-2H-1-benzopyran-3-yl}oxidanesulfonic acid	MS1	287.621	549.517
{6,7,8,11,12,13,21,22-octahydroxy-3,16-dioxo-2,17,20-trioxatetracyclo[17.3.1.0tricosa-4,6,8,10,12,14-hexaen-23-yl}oxidanesulfonic acid	MS1	616.621	563.431
<i>ortho</i>-hydroxyatorvastatin	MS1	293.497	575.647
1-(2,3,4,6-tetrahydroxyphenyl)-3-(2,3,4-trihydroxyphenyl)propane-1,2-dione	MS1	334.569	337.258
1-(4-Amino-2-methylpyrimid-5-ylmethyl)-3-(beta-hydroxyethyl)-2-methylpyridinium bromide	MS1	293.269	340.233
1-(4-Hydroxy-2-methylpyrimid-5-ylmethyl)-3-(beta-hydroxyethyl)-2-methylpyridinium bromide	MS1	242.101	341.227
1-(5-Phospho-D-ribosyl)-5-amino-4-imidazolecarboxylate	MS1	225.702	340.209
1-(5'-Phosphoribosyl)-5-amino-4-(N-succinocarboxamide)-imidazole	MS1	269.192	455.285
1-(5'-Phosphoribosyl)-5-amino-4-imidazolecarboxamide	MS1	276.408	339.221
1-(5'-Phosphoribosyl)-5-formamido-4-imidazolecarboxamide	MS1	263.565	367.233
1-(5-Phosphoribosyl)imidazole-4-acetate	MS1	220.52	339.211
1,1'-(1,4-Dihydro-4-nonyl-3,5-pyridinediyl)bis[1-decanone]	MS1	446.992	516.85
1,1-Dichloro-2,2-diphenylethane	MS1	211.153	252.152
1,1'-Dihydroxy-1,1',2,2'-tetrahydrolycopene	MS1	562.772	573.906
1,2,3,4,6,7,8-Heptachlorodibenzodioxin	MS1	466.172	426.306
1,2,3,4,6,7,8-Heptachlorodibenzofuran	MS1	282.553	410.311
1,28-Octacosanediol	MS1	273.735	427.77
1,2-Bis-O-sipoyl-beta-D-glucoside	MS1	289.778	593.543
1,2-Dihydroxyphthalene-6-sulfote	MS1	338.366	241.236
1,2-Epoxy-1,2,7,7',8,8',11',12'-octahydro-psi,psi-carotene	MS1	292.451	561.93
1,3,4,6-Tetrachloro-1,4-cyclohexadiene	MS1	28.5448	218.92
1,4-beta-D-Glucan	MS1	529.214	537.436
1,4-Bis(chloromethoxymethyl)benzene	MS1	55.5766	236.113
10,12-Dotriacontanedione	MS1	319.008	479.839
10,12-Triacontanedione	MS1	265.167	451.79
11,15-dihydroxy-17,18-dimethoxy-6,8,20-trioxapentacyclo[10.8.0.0icosa-1(12),2(9),4,10,14(19),15,17-heptaen-13-one	MS1	386.953	371.327
Prenol lipids	MS1	207.478	605.788
11-[(6-carboxy-3,4,5-trihydroxyoxan-2-yl)oxy]-3-(3,4-dihydroxyphenyl)-6-hydroxy-7-(4-hydroxy-3,5-dimethoxyphenyl)-28-dioxatricyclo[7.3.1.0]trideca-1(13),2,4,6,9,11-hexaen-2-ylium	MS1	307.212	640.56
11beta-Chloromethylestradiol	MS1	643.532	321.867
11-cis-Retinyl-palmitate	MS1	649.497	159.989
11-O-Demethyl-7-methoxypradinone II	MS1	516.032	495.408
12-(3,4-dihydroxyphenyl)-13-hydroxy-6-(4-hydroxy-3-methoxyphenyl)-8-{[3,4,5-trihydroxy-6-(hydroxymethyl)oxan-2-yl]oxy}-3,11-dioxatricyclo[8.4.0.0,]tetradeca-1,7,9-trien-4-one	MS1	286.318	629.598
13-(3,4-dihydroxyphenyl)-5-(4-hydroxyphenyl)-4,12,14-trioxapentacyclo[11.7.1.0,.0,.0,]henicosa-2(11),3(8),9,15,17,19-hexaene-6,9,17,19,21-pentol	MS1	288.184	561.522
13-chloro-5,14-dihydroxy-7,12-dimethyl-6-(3-methylbut-2-en-1-yl)-10-oxo-2,9-dioxatricyclo[9.4.0.0pentadeca-1(15),3(8),4,6,11,13-hexaene-15-carbaldehyde	MS1	643.477	403.837
14-(acetyloxy)-5-hydroxy-9-oxo-8,17-dioxatetracyclo[8.7.0.0,.0,]heptadeca-1(10),2(7),3,5,11,13,15-heptaen-13-yl acetate	MS1	378.418	369.304
14,16-Hentriacontanedione	MS1	293.793	465.823
15,15'-Dihydroxy-beta-carotene	MS1	415.348	571.902
16beta-Chloro-17beta-hydroxyandrost-4-en-3-one	MS1	643.78	323.881
17alpha-Chloroethynylestradiol	MS1	175.19	331.85
17beta-(1H-Imidazol-4-yl)androst-5-en-3beta-ol	MS1	184.579	341.51
17beta-Acetyl-1,2,3,4,6alpha,7alpha,10,12,13,14alpha,16,17-dodecahydro-3beta-hydroxy-10beta,13beta-dimethyl-5beta,8beta-etheno-15H-cyclopenta[a]phenthrene-6,7-dicarboxylic anhydride acetate	MS1	203.266	453.552
19-Bromoaplysiatoxin	MS1	454.46	751.51
19-Chloroproansamitocin	MS1	258.459	478.975
1-alkyl-2-acylglycerophosphoethanolamine	MS1	242.898	244.155
1D-1-Guanidino-3-amino-1,3-dideoxy-scyllo-inositol 4-phosphate	MS1	431.685	301.216
1-Deoxy-D-altro-heptulose 7-phosphate	MS1	30.6598	275.171
1-Hexadecanoyl-2-(9Z-octadecenoyl)-sn-glycero-3-phosphoethanolamine	MS1	466.411	719.014
1-Hydroxy-2-methyl-2-butenyl 4-diphosphate	MS1	174.902	263.103
1'-hydroxytriazolam	MS1	280.396	360.225
1-iodo-2-methylundecane	MS1	307.456	297.247
1-Methyl 2-galloylgalactarate	MS1	289.793	377.27
N1-Methyladenosine	MS1	425.387	282.279
1-Methylhypoxanthine	MS1	369.225	151.148
1-Methylseleno-N-acetyl-D-galactosamine	MS1	361.425	299.201
1-O-(1Z-Tetradecenyl)-2-(9Z-octadecenoyl)-sn-glycerol	MS1	565.174	551.893
1-O-(2-Acetamido-2-deoxy-alpha-D-glucopyranosyl)-1D-myo-inositol 3-phosphate	MS1	464.425	464.345
1-O,2-O,6-O-Trigalloyl-beta-D-glucose	MS1	557.799	637.467
1-O-Galloyl-beta-D-glucose	MS1	470.8	333.263
1-O-Hexadecyl-2-(9Z-octadecenoyl)-sn-glycerol	MS1	284.162	581.966
1-Palmitoyl-2-(5-hydroxy-8-oxo-6-octenoyl)-sn-glycero-3-phosphatidylcholine	MS1	493.622	650.795
1-Phosphatidyl-D-myo-inositol	MS1	239.935	391.243
2-({2-[4-(1,2-dihydroxyethyl)-5,11,12,13-tetrahydroxy-8-oxo-3,7-dioxatricyclo[7.4.0.0trideca-1(13),9,11-trien-10-yl]-3,4,8,9,10-pentahydroxy-6-oxo-6H-benzo[c]chromen-1-yl}formamido)acetic acid	MS1	367.889	690.499
2-(1,3-dihydroxy-4-oxocyclohexa-2,5-dien-1-yl)-5-hydroxy-3,6,7-trimethoxy-4H-chromen-4-one	MS1	499.391	377.326
2-(1-{[(1-{3-[(E)-2-(7-chloroquinolin-2-yl)ethenyl]phenyl}-3-[2-(1,2-dihydroxypropan-2-yl)phenyl]propyl)sulfanyl]methyl}cyclopropyl)acetic acid	MS1	284.967	603.183
2-(2,3-dihydroxy-4-methoxyphenyl)-3,5,7-trihydroxy-6-methoxy-3,4-dihydro-2H-1-benzopyran-4-one	MS1	478.531	365.317
2-(3,5-Dichlorophenylcarbamoyl)-1,2-dimethylcyclopropane-1-carboxylic acid	MS1	209.337	303.153
2-(6-carboxy-3,4,5-trihydroxyoxan-2-yl)propanedioic acid	MS1	216.021	281.196
2-(alpha-Hydroxyethyl)thiamine diphosphate	MS1	384.8	470.369
2-(Formamido)-N1-(5-phospho-D-ribosyl)acetamidine	MS1	131.179	286.158
2-(Formamido)-N1-(5'-phosphoribosyl)acetamidine	MS1	219.772	314.207
2-(sulfooxy)butanoic acid	MS1	183.488	185.165
2,2',3,3',4',5,6'-Heptabromodiphenyl ether	MS1	276.677	723.492
2,2',4,5'-Tetrabromodiphenyl ether	MS1	268.393	486.801
2,2-Bis(4'-chlorophenyl)ethanol	MS1	338.628	268.154
2,3,3',4,4',5,5'-Heptachlorobiphenyl	MS1	404.339	396.332
2,3,4,7,8,9,15,22,23,28-decahydroxy-14-(hydroxymethyl)-13,25,32,35-tetraoxaoctacyclo[14.13.3.3]pentatriaconta-1,3,5(30),6,8,10,19(24),20,22,28-decaene-12,27,31,34-tetrone	MS1	450.282	711.505
2,3,4-trihydroxy-5-(3,4,5-trihydroxybenzoyloxy)benzoic acid	MS1	239.4	339.238
2,3,5,6-Tetrachlorophenol	MS1	28.6722	232.897
2',3'-Cyclic UMP	MS1	279.351	307.175
2,3-Dihydro-2,3-dihydroxybenzoyl-CoA	MS1	461.034	906.671
2,3-Diketo-5-methylthiopentyl-1-phosphate	MS1	334.068	243.196
2,3-diketogulonate	MS1	548.066	192.124
2,3-Dimethylmaleate	MS1	56.3995	145.134
2,3-Dioxo-6-nitro-7-sulfamoylbenzo[f]quinoxaline	MS1	406.152	337.285
Phenols	MS1	462.896	444.332
2,4,5-trihydroxy-3-[3-hydroxy-4-(sulfooxy)-5-(3,4,5-trihydroxybenzoyloxy)benzoyloxy]benzoic acid	MS1	351.781	571.405
2,4-Dichlorophenol	MS1	29.5452	164.009
2,4-dihydroxy-3-(sulfooxy)benzoic acid	MS1	328.423	251.181
2,4-Dihydroxy-7,8-dimethoxy-2H-1,4-benzoxazin-3(4H)-one 2-glucoside	MS1	434.305	404.337
2,4-Dihydroxypteridine	MS1	363.399	165.128
2,4-Dinitrophenol	MS1	243.984	185.115
2,4-Dioxotetrahydropyrimidine D-ribonucleotide	MS1	222.208	327.211
2,5-Diamino-6-(5-phospho-D-ribitylamino)pyrimidin-4(3H)-one	MS1	471.067	356.249
2,5-Dichloro-4-oxohex-2-enedioate	MS1	649.076	228.008
2,5-Furandicarboxylate	MS1	127.147	157.097
2,6-Dichloro-4'-biphenylol	MS1	158.406	240.108
2,6-Dichloro-para-phenylenediamine	MS1	262.761	178.036
2,6-Dichloro-p-benzoquinone	MS1	53.9784	177.993
2,7-Anhydro-alpha-N-acetylneuraminic acid	MS1	406.204	292.256
2,8-bis-Trifluoromethyl-4-quinoline carboxylic acid	MS1	145.933	310.176
2,8-Dihydroxyquinoline-beta-D-glucuronide	MS1	384.791	338.29
2-[({3,4-dihydroxy-5-[2,4,5-trihydroxy-3-(3,4,5-trihydroxybenzoyloxy)benzoyloxy]phenyl}(hydroxy)methylidene)amino]acetic acid	MS1	446.031	548.379
2-[({3-[3,4-dihydroxy-5-(3,4,5-trihydroxybenzoyloxy)benzoyloxy]-4,5-dihydroxyphenyl}(hydroxy)methylidene)amino]acetic acid	MS1	461.105	532.384
2-[(3-{4-[(6-carboxy-3,4,5-trihydroxyoxan-2-yl)oxy]-3-methoxyphenyl}prop-2-enoyl)oxy]-3-hydroxybutanedioic acid	MS1	514.034	503.382
2-[4-(1,2-dihydroxyethyl)-5,11,12,13-tetrahydroxy-8-oxo-3,7-dioxatricyclo[7.4.0.0trideca-1(13),9,11-trien-10-yl]-3,4,8,9,10-pentahydroxy-6-oxo-6H-benzo[c]chromene-1-carboxylic acid	MS1	378.089	633.462
2-{[(2,4-dihydroxy-3-methoxyphenyl)(hydroxy)methylidene]amino}acetic acid	MS1	352.332	242.212
2-{[hydroxy({3,4,8,9,10-pentahydroxy-6-oxo-6H-benzo[c]chromen-1-yl})methylidene]amino}acetic acid	MS1	368.432	378.266
20,21-Diprenylterpendole C	MS1	292.719	656.911
20,21-Diprenylterpendole I	MS1	294.044	590.802
20-Oxo-5-O-beta-mycaminosyltylactone	MS1	476.209	582.75
24,25-Dihydrolanosterol	MS1	203.875	429.739
25-Cinnamoyl-vulgaroside	MS1	480.877	567.74
27-O-Demethylrifamycin SV	MS1	308.288	684.754
2a-Hydroxygypsogenin 3-O-b-D-glucoside	MS1	296.201	649.838
2-Amino-1,2-bis(p-chlorophenyl)ethanol	MS1	178.67	283.175
2-Amino-3,4-dihydroxypentanedioic acid	MS1	181.628	180.136
2-amino-4-({1-[(carboxymethyl)-C-hydroxycarbonimidoyl]-2-({2,3,4,6-tetrahydroxy-5-[(2E)-3-(4-hydroxyphenyl)prop-2-enoyl]phenyl}sulfanyl)ethyl}-C-hydroxycarbonimidoyl)butanoic acid	MS1	284.69	594.578
2-amino-4-({1-[(carboxymethyl)-C-hydroxycarbonimidoyl]-2-({2,4-dihydroxy-5-[(2E)-3-(4-hydroxyphenyl)prop-2-enoyl]-3,6-dioxocyclohexa-1,4-dien-1-yl}sulfanyl)ethyl}-C-hydroxycarbonimidoyl)butanoic acid	MS1	290.299	592.534
2-amino-4-({1-[(carboxymethyl)-C-hydroxycarbonimidoyl]-2-({5,11-dihydroxy-16,18-dioxo-6,8,19-trioxapentacyclo[10.7.0.0nonadeca-1(12),2(9),10,13(17)-tetraen-4-yl}sulfanyl)ethyl}-C-hydroxycarbonimidoyl)butanoic acid	MS1	286.305	622.587
2-amino-4-({1-[(carboxymethyl)-C-hydroxycarbonimidoyl]-2-[(1-hydroxy-2,4-diphenylbutan-2-yl)sulfanyl]ethyl}-C-hydroxycarbonimidoyl)butanoic acid	MS1	36.7338	532.637
2-Amino-4-hydroxy-6-pteridinecarboxylic acid	MS1	490.997	208.156
2-Amino-4-oxo-4-alpha-hydroxy-6-(erythro-1',2',3'-Tri-hydroxypropyl)-5,6,7,8-tetrahydroxypterin	MS1	276.41	322.259
2-Amino-4-oxo-6-(1',2'-dioxoprolyl)-7,8-dihydroxypteridine	MS1	261.413	268.212
2-Amino-5-(5-nitro-2-furyl)-1,3,4-thiadiazole	MS1	352.043	213.196
2-Amino-5,6-dichloro-3,4,-dihydroquinazoline	MS1	268.386	217.078
2-Amino-5-formylamino-6-(5-phospho-D-ribosylamino)pyrimidin-4(3H)-one	MS1	348.853	382.243
2-Amino-5-phosphopentanoic acid	MS1	166.62	198.132
2-Aminoadenosine	MS1	457.802	283.263
2-AminoAMP	MS1	186.743	347.236
2-Bromo-1H-indole-3-carboxaldehyde	MS1	52.7506	225.061
2-Bromo-5-hydroxy-N-[2-(4-hydroxyphenyl)ethyl]-4-methoxy-N-methylbenzamide	MS1	317.686	381.248
2-Chloro-1,3-dimethoxy-5-methylbenzene	MS1	41.5093	187.642
2-Chloroethanol	MS1	649.644	81.5206
2-Chloroticlopidine	MS1	301.546	299.233
2-C-Methyl-D-erythritol 2,4-cyclodiphosphate	MS1	104.992	279.101
2-Dehydro-3-deoxy-D-arabino-heptote 7-phosphate	MS1	55.8648	289.151
2'-Deoxy-5-hydroxymethylcytidine-5'-diphosphate	MS1	375.627	418.22
2'-Deoxy-5-hydroxymethylcytidine-5'-triphosphate	MS1	381.578	498.202
2-Deoxy-D-ribose 1,5-bisphosphate	MS1	38.0738	295.096
2-epi-5-epi-Valiolone 7-phosphate	MS1	140.572	273.156
2-Fluorobenzoyl-CoA	MS1	486.271	890.639
2-formamido-N(1)-(5-O-phosphonato-D-ribosyl)acetamidine	MS1	219.794	313.205
2-Hexaprenyl-3-methyl-6-methoxy-1,4-benzoquinone	MS1	274.942	561.857
2-Hexaprenyl-6-methoxy-1,4-benzoquinol	MS1	287.516	549.852
2-Hexaprenyl-6-methoxyphenol	MS1	245.577	533.842
2-Hexaprenylphenol	MS1	257.915	503.831
2-hydroxy-3-(sulfooxy)benzoic acid	MS1	305.05	235.19
2-hydroxy-3-(sulfooxy)butanedioic acid	MS1	194.259	231.153
2-hydroxy-3-[4-(sulfooxy)phenyl]propanoic acid	MS1	481.715	263.237
2-hydroxy-3-[4-hydroxy-3-(sulfooxy)phenyl]propanoic acid	MS1	383.385	279.244
2-Hydroxy-4-methoxyacetophenone 5-sulfate	MS1	269.156	263.241
2-Hydroxy-4-trifluoromethyl benzoic acid	MS1	199.791	207.123
2-Hydroxy-6-oxo-6-(4'-chlorophenyl)-hexa-2,4-dienoate	MS1	151.803	253.653
2-Hydroxyethylphosphote	MS1	21.8135	127.058
2-Hydroxymucote semialdehyde	MS1	163.096	143.118
2-Iodophenol	MS1	30.3195	221.019
2-Ketospirilloxanthin	MS1	319.007	611.918
2-Maleylacetate	MS1	140.904	159.113
2-Methacryloyloxyethyl phenyl phosphate	MS1	400.075	287.222
2-Methyl-1-hydroxypropyl-ThPP	MS1	513.499	498.427
2-O-alpha-L-Rhamnopyranosyl-D-glucopyranose	MS1	470.209	327.301
2-O-beta-D-Glucopyranuronosyl-D-mannose	MS1	442.056	357.283
2-O-Caffeoyltartronic acid	MS1	485.738	283.206
2-Octaprenyl-6-methoxyphenol	MS1	308.029	670.078
2-Octaprenylphenol	MS1	307.217	640.058
2-O-Feruloylhydroxycitric acid	MS1	478.486	385.292
2-O-Galloylgalactaric acid	MS1	264.633	363.254
2-O-Protocatechuoylalphitolic acid	MS1	294.461	609.813
2-Oxo-3-hydroxy-4-phosphobutanoate	MS1	256.604	215.07
2-Oxo-4-phosphonobutanoate	MS1	186.746	183.078
2-Oxoadipate	MS1	30.0481	161.129
2-Oxoglutaramate	MS1	189.175	146.118
2-Oxoglutarate	MS1	306.957	147.102
2-Oxoglutaryl-CoA	MS1	319.118	896.614
2-Phosphinomethylmalate	MS1	30.0527	213.098
2-Phosphoglycolate	MS1	176.533	157.042
2-Protocatechoylphloroglucinolcarboxylate	MS1	343.176	307.227
2-Sulfotrehalose	MS1	497.3	423.358
3-((3-Cholamidopropyl)dimethylammonium)-1-propanesulfote	MS1	290.845	615.891
3-(2-Carboxyethenyl)-cis,cis-mucote	MS1	278.549	213.168
3-(3,4-Dihydroxyphenyl)lactate	MS1	316.316	199.181
3-(3,4-dimethoxyphenyl)-N-[2-(3-hydroxy-4-methoxyphenyl)ethyl]propanimidic acid	MS1	158.095	360.433
3-(Phosphoacetylamido)-L-alanine	MS1	203.691	243.134
3,3',5,5'-Tetrahydroxy-6,7-methyleneoxy-4'-methoxyflavone 3-glucuronide	MS1	422.525	537.393
3,3',5-Trihydroxy-4'-methoxy-6,7-methylenedioxyflavone 3-glucuronide	MS1	497.354	521.399
3,3'-Biflaviolin	MS1	421.983	411.305
3,3'-Dichlorobenzidine	MS1	170.601	254.132
3,4,5-trihydroxy-6-({11-hydroxy-13-oxo-6,8,20-trioxapentacyclo[10.8.0.0icosa-1(12),2(9),4,10,14(19),15,17-heptaen-15-yl}oxy)oxane-2-carboxylic acid	MS1	461.692	487.382
3,4,5-trihydroxy-6-({2,3,4-trihydroxy-6-oxo-3-[3,4,5-trihydroxy-6-(hydroxymethyl)oxan-2-yl]cyclohexa-1,4-dien-1-yl}(3,4,5-trihydroxyoxan-2-yl)methoxy)oxane-2-carboxylic acid	MS1	497.48	643.518
3,4,5-trihydroxy-6-({3-hydroxy-2-methyl-6-[(3,4,5,6-tetrahydroxyoxan-2-yl)methoxy]-5-[(3,4,5-trihydroxy-6-methyloxan-2-yl)oxy]oxan-4-yl}oxy)oxane-2-carboxylic acid	MS1	292.33	649.574
3,4,5-trihydroxy-6-({3-oxo-3-[(3,4,5,6-tetrahydroxyoxan-2-yl)methoxy]propanoyl}oxy)oxane-2-carboxylic acid	MS1	497.3	443.334
3,4,5-trihydroxy-6-({5-hydroxy-4-oxo-2-phenyl-6-[3,4,5-trihydroxy-6-(hydroxymethyl)oxan-2-yl]-4H-chromen-7-yl}oxy)oxane-2-carboxylic acid	MS1	293.777	593.52
3,4,5-trihydroxy-6-({6,13,14-trihydroxy-3,10-dioxo-12-[5,6,7-trihydroxy-1-oxo-3-(1,2,3,4-tetrahydroxybutyl)-1H-isochromen-8-yl]-2,9-dioxatetracyclo[6.6.2.0,.0,]hexadeca-1(15),4,6,8(16),11,13-hexaen-7-yl}oxy)oxane-2-carboxylic acid	MS1	467.186	791.556
3,4,5-trihydroxy-6-({6,7,11,12,13,21,22,23-octahydroxy-3,16-dioxo-2,17,20-trioxatetracyclo[17.3.1.0tricosa-4,6,8,10,12,14-hexaen-8-yl}oxy)oxane-2-carboxylic acid	MS1	557.611	659.48
3,4,5-trihydroxy-6-({7-oxo-7H-furo[3,2-g]chromen-4-yl}oxy)oxane-2-carboxylic acid	MS1	452.291	379.295
3,4,5-trihydroxy-6-({8-methoxy-2-oxo-2H-furo[2,3-h]chromen-4-yl}oxy)oxane-2-carboxylic acid	MS1	385.586	409.316
3,4,5-trihydroxy-6-(1-oxo-1H-isochromene-3-carbonyloxy)oxane-2-carboxylic acid	MS1	406.747	367.288
3,4,5-trihydroxy-6-(2-hydroxy-4-{5-hydroxy-7-methoxy-4-oxo-6-[3,4,5-trihydroxy-6-(hydroxymethyl)oxan-2-yl]-4H-chromen-2-yl}phenoxy)oxane-2-carboxylic acid	MS1	309.36	639.536
3,4,5-trihydroxy-6-(4-hydroxy-1H-indole-3-carbonyloxy)oxane-2-carboxylic acid	MS1	334.481	354.285
3,4,5-trihydroxy-6-(4-methoxy-1-benzofuran-5-carbonyloxy)oxane-2-carboxylic acid	MS1	518.808	369.297
3,4,5-trihydroxy-6-(5-hydroxy-2-{2-hydroxy-3-[4-hydroxy-3-(3-methylbut-2-en-1-yl)phenyl]propanoyl}-4-(4-hydroxy-3-methylbut-2-en-1-yl)phenoxy)oxane-2-carboxylic acid	MS1	32.4857	603.648
3,4,5-trihydroxy-6-(6-hydroxy-2H-1,3-benzodioxole-5-carbonyloxy)oxane-2-carboxylic acid	MS1	176.866	359.265
3,4,5-trihydroxy-6-(6-hydroxy-7-methoxy-2H-1,3-benzodioxole-5-carbonyloxy)oxane-2-carboxylic acid	MS1	228.106	389.283
3,4,5-trihydroxy-6-[(4-{2-[(16R)-5,7,11-trihydroxy-8,8,10,12,16-pentamethyl-9-oxo-17-oxa-4-azabicyclo[14.1.0]heptadec-4-en-3-yl]prop-1-en-1-yl}-1,3-thiazol-2-yl)methoxy]oxane-2-carboxylic acid	MS1	289.518	699.839
3,4,5-trihydroxy-6-[2,3,4-trihydroxy-5-(3,4,5-trihydroxybenzoyloxy)benzoyloxy]oxane-2-carboxylic acid	MS1	503.507	515.355
3,4,5-trihydroxy-6-[2,3,4-trihydroxy-5-(3,5,7-trihydroxy-4-oxo-3,4-dihydro-2H-1-benzopyran-2-yl)phenoxy]oxane-2-carboxylic acid	MS1	527.885	513.387
3,4,5-trihydroxy-6-[2-hydroxy-3-methoxy-5-(3,5,7-trihydroxy-5H-chromen-2-yl)phenoxy]oxane-2-carboxylic acid	MS1	516.48	494.405
3,4,5-trihydroxy-6-[2-hydroxy-4-(3,5,6,7-tetrahydroxy-4-oxo-3,4-dihydro-2H-1-benzopyran-2-yl)phenoxy]oxane-2-carboxylic acid	MS1	486.846	497.387
3,4,5-trihydroxy-6-[2-hydroxy-4-(3,5,7-trihydroxy-6-methoxy-4-oxo-3,4-dihydro-2H-1-benzopyran-2-yl)phenoxy]oxane-2-carboxylic acid	MS1	503.557	511.403
3,4,5-trihydroxy-6-[2-methoxy-4-(3,5,7-trihydroxy-5H-chromen-2-yl)phenoxy]oxane-2-carboxylic acid	MS1	490.71	478.41
3,4,5-trihydroxy-6-{[2-oxo-3-(2,3,4,5-tetrahydroxyphenyl)propanoyl]oxy}oxane-2-carboxylic acid	MS1	367.987	405.283
3,4,5-trihydroxy-6-{[3-(6-hydroxy-7-methoxy-2H-1,3-benzodioxol-5-yl)prop-2-enoyl]oxy}oxane-2-carboxylic acid	MS1	461.931	415.325
3,4,5-trihydroxy-6-{[3-hydroxy-10-(3-hydroxybutanoyl)-2,2-dimethyl-8-oxo-6-propyl-2H,3H,4H,8H-pyrano[3,2-g]chromen-5-yl]oxy}oxane-2-carboxylic acid	MS1	283.343	567.56
3,4,5-trihydroxy-6-{[3-hydroxy-2-(4-hydroxyphenyl)-4-oxo-7-[(3,4,5-trihydroxy-6-methyloxan-2-yl)oxy]-4H-chromen-5-yl]oxy}oxane-2-carboxylic acid	MS1	294.838	609.527
3,4,5-trihydroxy-6-{[4-methoxy-6-(3-oxoprop-1-en-1-yl)-2H-1,3-benzodioxol-5-yl]oxy}oxane-2-carboxylic acid	MS1	462.176	399.33
3,4,5-trihydroxy-6-{3,4,8,9,10-pentahydroxy-6-oxo-2-[5,6,12,13,14-pentahydroxy-4-(hydroxymethyl)-9-oxo-3,8-dioxatricyclo[8.4.0.0,]tetradeca-1(14),10,12-trien-11-yl]-6H-benzo[c]chromene-1-carbonyloxy}oxane-2-carboxylic acid	MS1	319.288	809.565
3,4,5-trihydroxy-6-{3,4,8,9,10-pentahydroxy-6-oxo-6H-benzo[c]chromene-1-carbonyloxy}oxane-2-carboxylic acid	MS1	447.978	497.351
3,4-Didehydroadipyl-CoA semialdehyde	MS1	438.024	878.64
3,4-Dihydro-3-hydroxy-4-S-glutathionyl bromobenzene	MS1	449.13	481.338
3',4'-Dihydrorhodovibrin	MS1	488.328	587.924
3,4-Dihydrospheroidene	MS1	506.108	571.93
3,4-dihydroxy-5-[2,4,5-trihydroxy-3-(3,4,5-trihydroxybenzoyloxy)benzoyloxy]benzoic acid	MS1	382.502	491.341
3,4-Dihydroxymandelate	MS1	435.618	185.154
3,4-Hexahydroxydiphenoylarabinose	MS1	448.116	453.325
3,5,6,7-tetrahydroxy-2-(2,3,4-trihydroxyphenyl)-4H-chromen-4-one	MS1	385.704	335.243
3,5,7-trihydroxy-2-(3-hydroxy-4-methoxyphenyl)-6,8-dimethoxy-4H-chromen-4-one	MS1	513.283	377.322
3',5'-Cyclic AMP	MS1	183.252	330.212
3',5'-Cyclic dAMP	MS1	389.772	314.219
3',5'-Cyclic diGMP	MS1	311.364	691.429
3',5'-Cyclic GMP	MS1	256.505	346.209
3',5'-Cyclic IMP	MS1	172.965	331.197
3,5-Dibromo-4-hydroxybenzamide	MS1	645.725	295.942
3,5-Dichloro-4-hydroxy-2-methoxy-6-methylbenzoic acid	MS1	129.319	252.073
3,5-Dichloro-4-hydroxyphenylpyruvate	MS1	130.457	250.058
3,5-Dihydroxyphenyl 1-O-(6-O-galloyl-beta-D-glucopyranoside)	MS1	403.266	441.362
3,5-Dinitro-4-hydroxyphenylpyruvate	MS1	461.858	271.154
3,5-Dinitroguaiacol	MS1	205.005	215.139
3,5-Dinitro-L-tyrosine	MS1	339.244	272.186
3,5-Dinitrosalicylic acid	MS1	544.588	229.12
3,5-Di-O-galloyl-1,4-galactarolactone	MS1	323.927	497.332
3,6,8-Trimethylallantoin	MS1	404.413	201.204
3,6-Epoxy-5,5',6,6'-tetrahydro-b,b-carotene-3',5,5',6'-tetrol	MS1	291.392	619.889
3,8-Diglucosyldiosmetin	MS1	306.942	625.55
3-[(2,6-Dichlorobenzylidene)amino]-6H-dibenzo[b,d]pyran-6-one	MS1	446.611	369.225
3-[3-hydroxy-5-methoxy-4-(sulfooxy)phenyl]prop-2-enoic acid	MS1	430.274	291.253
3''-Adenylylspectinomycin	MS1	307.74	662.573
3-Amino-4,7-dihydroxy-8-chlorocoumarin	MS1	159.851	228.603
3-Aminobutyrate	MS1	27.4178	103.123
3-Benzoyloxy-11-oxo-12-ursen-28-oic acid	MS1	187.804	575.791
3beta,4-Dimethyl-4-aza-5alpha-cholestane	MS1	162.553	402.724
3-Bromo-tyrosine	MS1	135.02	261.09
3-Carboxy-1-hydroxypropyl-ThPP	MS1	450.596	528.401
3-Chlorotyrosine	MS1	132.733	216.645
3-Cyclohexyldodecane	MS1	150.196	253.489
3-Deoxy-D-manno-octulosote 8-phosphate	MS1	235.926	319.185
3-Deoxy-lyxo-heptulosaric acid	MS1	238.879	223.154
3-Fluorocyclohexadiene-cis,cis-1,2-diol-1-carboxylate	MS1	278.814	175.133
3-Hexaprenyl-4-hydroxy-5-methoxybenzoate	MS1	249.347	577.868
3-hydroxy-2-methyl-2-[(sulfooxy)methyl]propanoic acid	MS1	405.14	215.201
3-Hydroxy-2-methylpyridine-4,5-dicarboxylate	MS1	257.131	198.149
3-Hydroxy-9-hexadecenoylcarnitine	MS1	252.696	414.598
3-hydroxyguanfacine glucuronide	MS1	165.355	455.23
3-Hydroxy-L-tyrosyl-AMP	MS1	566.632	527.402
3-hydroxypropanoyl-CoA(4-)	MS1	442.995	836.583
3-Hydroxy-vitamin K	MS1	147.265	469.719
3-Iodothyronamine	MS1	150.468	356.176
3'-Keto-3'-deoxy-ATP	MS1	36.7262	506.18
3-Methylglutaconyl-CoA	MS1	395.505	894.635
3-Methylguanine	MS1	278.548	166.159
Benzopyrans	MS1	214.579	601.822
3'-N-Acetyl-4'-O-(9-octadecenoyl)fusarochromanone	MS1	294.06	599.81
3-Nitroacrylate	MS1	503.262	118.065
3-O-(6-O-alpha-D-Xylosylphospho-alpha-D-mannopyranosyl)-alpha-D-mannopyranose	MS1	399.507	555.41
3-O-Methylquercetin	MS1	407.547	317.269
3-Oxalomalate	MS1	173.02	207.113
3-Oxo-5,6-dehydrosuberyl-CoA semialdehyde	MS1	487.322	920.686
3-Oxoadipyl-CoA	MS1	333.87	910.629
3-Oxopropionyl-CoA	MS1	304.798	838.573
3-Phospho-D-glycerate	MS1	262.236	187.065
3-phosphonato-D-glyceroyl Phosphate(4-)	MS1	29.3008	263.013
4-(4-Deoxy-beta-D-gluc-4-enuronosyl)-D-galacturote	MS1	289.513	353.253
4-(6-carboxy-2,3,4-trihydroxyphenoxy)-4',5,5',6,6'-pentahydroxy-[1,1'-biphenyl]-2,2'-dicarboxylic acid	MS1	446.948	507.334
4-(N-Maleimido)phenyltrimethylammonium iodide	MS1	143.478	359.174
4,11-Dichloro-5,12-dihydroquino[2,3-b]acridine-7,14-dione	MS1	147.269	382.218
4,4',6,6'-Tetranitro-2,2'-azoxytoluene	MS1	295.242	407.276
4,4''-bis(N-feruloyl)serotonin	MS1	294.322	703.775
4,4'-Diaminostilbene dihydrochloride	MS1	199.366	284.207
4,4'-Stilbenedicarboxamidine dihydrochloride	MS1	379.725	338.254
4,5-Dichloro-3H-1,3-dithiol-2-one	MS1	235.093	188.071
4,6-Dichloro-3-methylcatechol	MS1	29.5302	194.033
4,6-Dichloro-3-methyl-cis-1,2-dihydroxycyclohexa-3,5-diene	MS1	29.2556	196.049
4,6-Tricosanedione	MS1	42.8254	353.593
4,8-dihydroxy-2H-furo[2,3-h]chromen-2-one	MS1	398.439	219.175
4-Amino-2-methyl-5-(phosphooxymethyl)pyrimidine	MS1	157.703	220.137
4-Amino-5-hydroxymethyl-2-methylpyrimidine diphosphate	MS1	55.4708	300.121
4-Aminoanhydrochlortetracycline	MS1	465.854	433.819
4-Bromocatechol	MS1	33.7984	190.02
4-Bromophenylacetate	MS1	99.872	216.054
4-Bromophenylthiourea	MS1	173.151	232.124
4-Carboxy-4-hydroxy-2-oxoadipate	MS1	260.89	221.139
4-Glutathionyl cyclophosphamide	MS1	359.716	567.404
4-Hydroxy-16,18-tritriacontanedione	MS1	464.497	509.857
4-Hydroxy-4-methylglutamate	MS1	388.812	178.159
4-Hydroxy-5-(dihydroxyphenyl)-valeric acid-O-methyl-O-sulphate	MS1	478.6	337.314
4'-Hydroxy-5-carboxy-lumiracoxib	MS1	264.637	354.741
4-Hydroxy-6-methylpretetramide	MS1	478.471	382.343
4-Hydroxycyclophosphamide	MS1	34.203	278.098
4-Keto-anhydrotetracycline	MS1	404.587	398.338
4'-Methyl-(-)-epigallocatechin 3'-glucuronide	MS1	513.499	497.424
4-Methyl-4-aza-5-pregnene-3,20-dione	MS1	194.8	330.489
4-methyl-cholesta-8-enol	MS1	224.558	401.705
4-Nitro-6-oxohepta-2,4-dienedioate	MS1	198.045	216.129
4-Nitrophenyl phosphate	MS1	230.268	220.097
4'-O-Demethylrebeccamycin	MS1	371.656	557.372
4-Pyridoxate	MS1	351.797	184.17
5-(2'-Carboxyethyl)-4,6-dihydroxypicolite	MS1	171.713	228.179
5-(3',4',5'-Trihydroxyphenyl)-gamma-valerolactone-O-methyl-O-sulphate	MS1	327.374	335.298
5-(3'-Carboxy-3'-oxopropenyl)-4,6-dihydroxypicolite	MS1	301.559	254.175
5''-(4-Hydroxy-(E)-cinnamoyl) alpha-L-arabinofuranosyl-(1->3)-beta-D-xylopyranosyl-(1->4)-D-xylopyranoside	MS1	292.435	561.5
5-(5-Phospho-D-ribosylaminoformimino)-1-(5-phosphoribosyl)-imidazole-4-carboxamide	MS1	217.089	578.338
5-(methylsulfanyl)-2,3-dioxopentyl Phosphate(2-)	MS1	374.871	241.178
5,6-Dichloro-1,3-cyclohexadiene	MS1	448.274	150.027
5,6-Dihydro-5-fluorouracil	MS1	328.59	133.101
5,6-Dihydrouracil	MS1	22.0952	115.112
5,7-dihydroxy-8-[2-hydroxy-5-(5,6,7-trihydroxy-4-oxo-4H-chromen-2-yl)phenyl]-2-(4-hydroxyphenyl)-4H-chromen-4-one	MS1	529.307	555.466
5',8,8''-Trihydroxy-3',3''',4',4''',5''',7',7''-heptamethoxy-5,5''-biflavan	MS1	230.107	677.706
5,9,11-trihydroxyprosta-6E,14Z-dien-1-oate	MS1	33.2627	540.644
5a,11a-Dehydrochlortetracycline	MS1	495.401	477.86
5-Acetylamino-6-formylamino-3-methyluracil	MS1	386.408	227.201
5alpha-Androstane	MS1	651.239	261.465
5-Amino-4-chloro-2-(2,3-dihydroxyphenyl)-3(2H)-pyridazinone	MS1	153.94	254.648
Pentose phosphates	MS1	643.139	128.107
5-Amino-6-(5'-phospho-D-ribitylamino)uracil	MS1	225.692	357.236
5-Amino-6-(5'-phosphoribosylamino)uracil	MS1	256.592	355.224
5beta-Cyprinolsulfate	MS1	218.439	533.747
5'-Butyrylphosphoinosine	MS1	379.582	419.302
5'-Butyrylphosphouridine	MS1	346.957	395.279
5'-Dehydroadenosine	MS1	279.081	266.233
5'-Deoxy-5'-fluoroadenosine	MS1	396.285	270.243
5-Fluorodeoxyuridine	MS1	460.599	247.206
5-Fluorodeoxyuridine monophosphate	MS1	361.61	327.178
5-FU	MS1	643.717	131.082
5-Hydroxymethyldeoxycytidylate	MS1	317.13	338.225
5-Methyleriodictyol 7-[glucosyl-(1->4)-galactoside]	MS1	291.641	627.561
5-Nitrofurfural	MS1	166.888	142.087
5-O-(1-Carboxyvinyl)-3-phosphoshikimate	MS1	481.052	325.18
5-Oxo-delta-bilirubin	MS1	294.055	599.667
5'-Phosphoguanylyl(3'->5')guanosine	MS1	256.856	709.441
5-Phosphoribosyl-4-carboxy-5-aminoimidazole	MS1	262.504	337.186
5'-Phosphoribosylglycimide	MS1	283.652	287.183
5'-Phosphoribosyl-N-formylglycimide	MS1	411.821	315.196
5''-Phosphoribosylparomamine	MS1	505.904	536.451
5-Sulfosalicylate	MS1	404.588	219.196
5'-xanthylate(2-)	MS1	199.657	363.199
6-({13,14-dihydroxy-9-oxo-8,17-dioxatetracyclo[8.7.0.0,.0,]heptadeca-1(10),2(7),3,5,11(16),12,14-heptaen-5-yl}oxy)-3,4,5-trihydroxyoxane-2-carboxylic acid	MS1	487.579	461.349
6-({2-[(acetyloxy)methyl]-3,5,6-trihydroxyoxan-4-yl}oxy)-3,4,5-trihydroxyoxane-2-carboxylic acid	MS1	334.046	399.315
6-({5,7-dihydroxy-2-[4-hydroxy-3-(sulfooxy)phenyl]-4-oxo-4H-chromen-3-yl}oxy)-3,4,5-trihydroxyoxane-2-carboxylic acid	MS1	529.324	559.418
6-(5-{[(2E)-3-(3,4-dihydroxyphenyl)prop-2-enoyl]oxy}-3,4-dihydroxycyclohex-1-ene-1-carbonyloxy)-3,4,5-trihydroxyoxane-2-carboxylic acid	MS1	475.964	513.419
6-(alpha-D-Glucosaminyl)-1D-myo-inositol	MS1	420.827	342.32
6-(alpha-D-Glucosaminyl)-1D-myo-inositol 1,2-cyclic phosphate	MS1	206.087	404.275
6-(Dibromomethylene)-17beta-hydroxy-androst-4-en-3-one propiote	MS1	245.032	515.306
Flavonoids	MS1	381.294	358.295
6,8a-Seco-6,8a-deoxy-5-oxoavermectin ''2a'' aglycone	MS1	493.759	587.756
6-[(3-{[3,4-dihydroxy-5-(hydroxymethyl)oxolan-2-yl]oxy}-2-(3,4-dihydroxyphenyl)-5-hydroxy-4-oxo-3,4-dihydro-2H-1-benzopyran-7-yl)oxy]-3,4,5-trihydroxyoxane-2-carboxylic acid	MS1	545.836	613.508
6-[2,3-dihydroxy-5-(3,5,7-trihydroxy-3,4-dihydro-2H-1-benzopyran-2-yl)phenoxy]-3,4,5-trihydroxyoxane-2-carboxylic acid	MS1	496.47	483.408
6-[3-({5-[(5-carboxy-2,3-dihydroxyphenoxy)carbonyl]-2,3-dihydroxyphenoxy}carbonyl)-2,5,6-trihydroxyphenoxy]-3,4,5-trihydroxyoxane-2-carboxylic acid	MS1	438.772	667.459
6-[3,4-dihydroxy-5-(3,4,5-trihydroxybenzoyloxy)benzoyloxy]-3,4,5-trihydroxyoxane-2-carboxylic acid	MS1	516.713	499.36
6-[4-({[2,3-dihydroxy-6-(hydroxymethyl)-5-(3,4,5-trihydroxybenzoyloxy)oxan-4-yl]oxy}carbonyl)-2,6-dihydroxyphenoxy]-3,4,5-trihydroxyoxane-2-carboxylic acid	MS1	542.128	661.485
6-{[3,5-dihydroxy-2-(1-hydroxy-3-methoxy-4-oxocyclohex-2-en-1-yl)-6-methoxy-4-oxo-4H-chromen-7-yl]oxy}-3,4,5-trihydroxyoxane-2-carboxylic acid	MS1	487.467	541.45
6-{[3,5-dihydroxy-2-(1-hydroxy-3-methoxy-4-oxocyclohexa-2,5-dien-1-yl)-6-methoxy-4-oxo-4H-chromen-7-yl]oxy}-3,4,5-trihydroxyoxane-2-carboxylic acid	MS1	474.809	539.415
6-{[7,8,8,12,21,22-hexahydroxy-19-(hydroxymethyl)-3,6,16-trioxo-2,17,20,23-tetraoxapentacyclo[16.3.1.1tricosa-4,10,12,14-tetraen-13-yl]oxy}-3,4,5-trihydroxyoxane-2-carboxylic acid	MS1	421.19	675.475
6alpha-Glucuronosylhyodeoxycholate	MS1	288.697	568.692
6-Chlorocatechin	MS1	250.419	325.72
6-Deoxy-6-sulfo-D-fructose 1-phosphate	MS1	411.817	325.201
6-Deoxy-6-sulfo-D-glucono-1,5-lactone	MS1	334.134	243.215
6-Epikarpoxanthin	MS1	297.535	603.883
6-Geranylgeranyl 8'-methyl 6,8'-diapocarotene-6,8'-dioate	MS1	640.966	641.935
6-Hydroxyluteolin 6-xyloside	MS1	429.752	435.351
6-Mercaptopurine ribonucleoside 5'-diphosphate	MS1	226.483	445.247
6-Methoxy-2-naphthylacetic acid	MS1	33.0127	712.7
6-Methoxytaxifolin	MS1	430.288	335.279
6-Methylthioguanosine monophosphate	MS1	471.848	394.316
6-Methylthiopurine 5'-monophosphate ribonucleotide	MS1	404.599	379.305
6''-O-alpha-D-Galactopyranosylciceritol	MS1	293.772	681.595
6-Phospho-D-glucote	MS1	196.658	277.138
6-Thioguanosine monophosphate	MS1	448.548	380.301
6-Thioinosine-5'-monophosphate	MS1	338.384	365.277
6-Thioxanthine 5'-monophosphate	MS1	334.306	381.285
7-(Acetyloxy)-3-(3-pyridinyl)-2H-1-benzopyran-2-one	MS1	398.605	282.27
7,8-Dihydro-7,8-dihydroxykynurete	MS1	253.636	224.186
7,8-Dihydroneopterin 2',3'-cyclic phosphate	MS1	436.533	318.206
7,8-Dihydroxykynurete	MS1	278.952	222.178
7-chloro-2-(3,4-dimethoxyphenyl)-3-hydroxy-5,6,8-trimethoxy-4H-chromen-4-one	MS1	398.527	423.811
7-Demethylmitomycin B	MS1	432.68	322.295
7-Methoxypradimicinone II	MS1	293.252	580.511
7-Methylguanosine 5'-phosphate	MS1	385.919	379.269
3,7-dihydro-7-Methyl-1H-purine-2,6-dione	MS1	369.225	167.143
7-Methylxanthosine	MS1	363.32	300.261
8-(6-carboxy-2,3,4-trihydroxyphenoxy)-3,4,9,10-tetrahydroxy-6-oxo-6H-benzo[c]chromene-1-carboxylic acid	MS1	241.295	489.311
8-Bromoadenosine	MS1	101.339	347.149
8-Demethyl-8-alpha-L-rhamnosyltetracenomycin C	MS1	294.331	605.526
8-Hydroxy-3,4-dichlorodibenzofuran	MS1	58.0926	254.092
8-Oxoguanine	MS1	157.897	166.116
9-Carboxymethoxymethylguanine	MS1	335.677	240.196
Androgens and derivatives	MS1	646.953	353.898
9-Oxoasimicinone	MS1	291.897	637.904
9-Riburonosyladenine	MS1	283.627	282.228
Acetyl adenylate	MS1	323.854	390.263
Acetyl citrate	MS1	106.072	233.15
Acetylenedicarboxylate	MS1	35.4061	115.063
Acidissiminin	MS1	440.069	660.973
Aconitine	MS1	292.442	646.737
Acyclovir	MS1	385.711	226.217
Adenophostin B	MS1	266.63	712.374
Adenosine 5-O-(3-thiodiphophate)	MS1	236.985	444.28
Adenosine 5'-phosphate disodium	MS1	302.507	392.191
Adenosine thiamine triphosphate	MS1	442.086	755.53
Adenosylhopane	MS1	329.761	662.951
Adenylyl sulfate	MS1	456.31	428.3
Adenylylselete	MS1	31.658	475.177
Adonixanthin	MS1	276.269	583.87
ADP	MS1	240.781	428.213
ADP-5-ethyl-4-methylthiazole-2-carboxylate	MS1	448.265	597.421
ADP-D-glycero-beta-D-manno-heptose	MS1	308.825	620.381
ADP-ribose	MS1	263.178	560.328
Agrimol C	MS1	308.007	669.743
Agrocin 84	MS1	488.251	703.507
Alanyl-Glutamic acid	MS1	263.833	218.212
Aldehydo-L-iduronate	MS1	602.418	194.14
Alendronic acid	MS1	32.2267	250.104
Alginic acid	MS1	348.134	419.226
Allamandin	MS1	405.954	309.283
all-trans-Heptaprenyl diphosphate	MS1	287.647	655.813
alpha,alpha'-Trehalose 6-palmitate	MS1	266.506	581.702
alpha,alpha'-Trehalose 6-phosphate	MS1	361.853	423.282
alpha,beta-Dihydroxyethyl-TPP	MS1	461.63	486.379
alpha-CEHC-glucuronide	MS1	523.413	180.125
alpha-D-Galactopyranuronosyl-(1->4)-alpha-D-galactopyranuronosyl-(1->4)-D-galacturonic acid	MS1	474.921	547.403
alpha-Fluoro-beta-ureidopropionic acid	MS1	236.995	151.112
alpha-Tocopherol acetate	MS1	214.344	473.759
Amaroswerin	MS1	306.405	603.537
Americine	MS1	287.637	546.679
Aminobacteriohopanetriol	MS1	618.903	546.875
Aminomalote	MS1	221.388	120.081
Aminosalicylate sodium anhydrous	MS1	179.461	176.128
Amisulbrom	MS1	355.635	467.321
Amlaic acid	MS1	423.337	653.463
AMP	MS1	253.118	348.235
Amritoside	MS1	504.512	627.486
Annocin	MS1	290.709	597.878
Annoglacin A	MS1	342.673	625.934
Annotemoyin 1	MS1	331.123	565.884
Anthragallol	MS1	284.965	257.222
Antimony trisulfide	MS1	242.101	340.725
Antirrhinoside	MS1	396.043	363.33
Apigenin 7-O-[beta-D-apiosyl-(1->2)-beta-D-glucoside]	MS1	292.727	565.501
Aplysil	MS1	198.374	310.204
Aplysin	MS1	234.042	296.215
Apraclonidine	MS1	53.3333	246.117
Arbutin	MS1	328.185	273.254
Arbutin 6-phosphate	MS1	276.409	353.235
Aristolochic acid	MS1	310.003	342.275
Armillaramide	MS1	528.731	556.925
Aromadendrin 3,7-diglucoside	MS1	295.109	613.527
Arsenobetaine	MS1	241.583	179.07
Arsonoacetate	MS1	649.137	184.986
Asimicin	MS1	356.069	623.926
Astin I	MS1	264.632	553.02
Asulam	MS1	405.78	231.251
Atheroline	MS1	498.084	338.342
Auranofin	MS1	456.144	679.482
Aurothioglucose	MS1	213.321	393.189
Azacozole	MS1	448.229	301.141
Azamethiphos	MS1	185.675	325.679
Azaserine	MS1	157.703	174.132
Azothoate	MS1	397.566	357.772
Baccatin III	MS1	296.732	587.624
Bacteriohopanetetrol	MS1	445.871	547.878
Barban	MS1	31.4218	259.114
Beclomethasone dipropiote	MS1	32.0602	522.057
Belladonnine	MS1	451.4	543.721
Benoxacor	MS1	32.2407	261.119
Benzethonium chloride	MS1	260.659	449.089
Benzofep	MS1	398.864	432.324
Benzoyl meso-tartaric acid	MS1	173.049	255.2
Benzoyl phosphate	MS1	146.727	203.111
Benzoylprop-ethyl	MS1	303.715	367.251
beta-Carotene	MS1	346.185	537.881
beta-Carotene 5,6-epoxide	MS1	296.763	553.876
beta-Chloro-alpha-phenylbenzeneethamine hydrochloride	MS1	469.304	269.19
beta-D-3-[5-Deoxy-5-(dimethylarsinyl)ribofuranosyloxy]-2-hydroxy-1-propanesulfonic acid	MS1	269.979	393.26
beta-D-4-Deoxy-delta4-GlcA-(1->4)-beta-D-Glc-(1->4)-alpha-L-Rha-(1->3)-beta-D-Glc	MS1	307.486	647.563
beta-Snyderol	MS1	430.859	302.269
Bikaverin	MS1	385.159	383.32
Bilastine	MS1	257.084	464.634
Bis(2-chloro-1-methylethyl)ether	MS1	172.756	172.072
Bis(3-azidopyridinium)-1,10-decane perchlorate	MS1	516.842	452.394
Bis(4'-chlorophenyl)acetate	MS1	375.668	282.142
Bis(4'-chlorophenyl)methane	MS1	193.098	238.137
Bis(chloromethyl) ether	MS1	649.508	115.964
Bis(glycerophospho)-glycerol	MS1	220.603	401.221
Bis(m-methanethiolato)tetranitrosyldiiron	MS1	649.601	326.92
Bismuth subsalicylate	MS1	33.2816	363.1
Bisphenol A bis(chloroformate)	MS1	262.486	354.212
Bispyribac-sodium	MS1	510.224	454.355
BL V	MS1	477.913	425.366
Bluensidine 6-phosphate	MS1	310.165	345.225
Boc-Asn-OPhNO2	MS1	513.015	354.336
N-[(1R)-1-(DIHYDROXYBORYL)-3-methylbutyl]-N-(pyrazin-2-ylcarbonyl)-L-phenylalaninamide	MS1	259.008	385.249
Boscalid	MS1	210.382	344.217
Bowdichione	MS1	363.583	299.258
Bretylium	MS1	147.804	244.166
Brevifolincarboxylic acid 9-sulfate	MS1	213.351	373.263
Brodifacoum	MS1	530.037	524.415
Bromacil	MS1	195.092	262.119
Bromethalin	MS1	525.889	578.938
Bromfenac	MS1	164.178	335.177
Bromisovalum	MS1	212.834	224.074
Bromobenzene-2,3-dihydrodiol	MS1	38.0478	192.033
Bromocriptine	MS1	287.651	655.612
Bronopol	MS1	649.912	200.996
Bropirimine	MS1	172.691	267.108
Bufencarb	MS1	53.5294	443.607
Bufotalin	MS1	202.701	445.577
Butanoylphosphate	MS1	28.7138	169.095
Butechlor	MS1	28.4408	310.84
Butefine hydrochloride	MS1	646.484	354.932
Butocozole	MS1	291.656	412.782
Butter acids	MS1	28.3768	504.846
C.I. Acid Blue 3	MS1	283.898	585.773
C.I. Acid Green 5	MS1	203.464	749.885
C.I. Acid red 33	MS1	476.841	468.389
C.I. Acid Yellow 17	MS1	460.991	508.333
C.I. Pigment Yellow 100	MS1	400.984	496.411
Caffeoyl aspartic acid	MS1	419.805	296.258
Calafatimine	MS1	291.668	637.736
Calcimycin	MS1	55.266	524.633
Calcium carbote	MS1	206.138	101.096
Calcium formate	MS1	44.3747	131.118
Calcium glycerophosphate	MS1	220.599	211.144
Calcium hydroxide	MS1	154.075	75.0999
Calcium oxalate	MS1	644.332	129.102
Calcium peroxide	MS1	50.7952	73.0843
Calcium trimetaphosphate	MS1	42.5478	601.106
Callichiline	MS1	310.696	689.852
Canbisin E	MS1	295.788	643.692
Canthaxanthin	MS1	429.459	565.854
Carbamoyl phosphate	MS1	30.8801	142.027
Carbophenothion	MS1	182.696	343.865
Carboplatin	MS1	227.07	372.259
Carfentrazone-ethyl	MS1	143.025	413.203
Carumom sodium	MS1	401.125	511.384
Castamollissin	MS1	488.381	469.361
CDP	MS1	245.443	404.191
CDP-4-dehydro-3,6-dideoxy-D-glucose	MS1	455.27	532.311
CDP-4-dehydro-6-deoxy-D-glucose	MS1	441.26	548.306
CDP-choline	MS1	402.193	489.339
CDP-ethanolamine	MS1	375.68	447.257
CDP-glycerol	MS1	393.368	478.265
CDP-N-methylethanolamine	MS1	375.669	461.273
CE(16:2)	MS1	291.661	622.053
CE(17:1)	MS1	291.661	638.072
CE(22:0)	MS1	31.8176	710.229
CE(22:2(13Z,16Z))	MS1	49.3142	706.188
Cefditoren	MS1	161.334	507.587
Cefotetan disodium	MS1	285.908	620.592
Celastrol	MS1	35.6634	451.611
Cer(d18:0/12:0)	MS1	336.787	484.822
Cer(d18:0/14:0)	MS1	444.993	512.871
Cer(d18:0/22:1(13Z))	MS1	291.115	623.061
Ceramide (d18:1/12:0)	MS1	449.13	482.812
Ceramide (d18:1/25:0)	MS1	489.888	665.136
Cerdlan	MS1	366.785	683.474
CerP(d18:1/16:0)	MS1	291.511	618.88
CerP(d18:1/18:0)	MS1	582.033	646.953
CerP(d18:1/20:0)	MS1	475.693	674.988
Chalcomoracin	MS1	296.23	649.695
Chatenaytrienin 1	MS1	388.057	513.861
Cheritamine	MS1	284.686	593.976
Chloramben	MS1	53.8804	207.033
Chloramphenicol	MS1	55.5334	324.141
Chloramphenicol succite	MS1	148.325	424.217
Chloranocryl	MS1	93.9304	231.098
Chlorantraniliprole	MS1	31.9298	484.143
Chlorbicyclen	MS1	304.651	398.78
Chlordecone alcohol	MS1	259.557	493.65
Chlorfenprop-methyl	MS1	161.031	234.097
Chlorfenson	MS1	258.28	304.176
Chlorfenvinphos	MS1	42.7478	360.58
Chlorobenside	MS1	183.787	270.191
Chlorobenzilate	MS1	210.413	326.189
Chlorohyssopifolin A	MS1	451.5	436.309
Chloroneb	MS1	56.5931	208.064
Chlorophenol red	MS1	234.296	424.278
Chloropropylate	MS1	207.162	340.219
Chloroxanthin	MS1	525.359	557.914
Chlorozotocin	MS1	178.677	314.693
Chlorphonium chloride	MS1	364.792	398.795
Chlorprothixene	MS1	26.2864	316.875
Chlorthiamid	MS1	177.065	207.104
Chlorthiophos	MS1	276.542	362.25
Chlozolite	MS1	233.479	333.148
cholest-5-en-3b-yl (13Z-docosenoate)	MS1	32.1929	708.225
Cholesteryl oleate	MS1	309.883	652.115
Cholesteryl palmitate	MS1	269.19	626.063
Chromafenozide	MS1	137.764	395.522
Chymostatin	MS1	290.315	608.721
Cibarian	MS1	442.046	383.279
Cinmtannin B1	MS1	37.2714	865.747
cis-(Homo)3-aconitate	MS1	222.325	217.191
cis-2-Chloro-4-carboxymethylenebut-2-en-1,4-olide	MS1	61.2758	175.542
cis-3,4-Leucopelargonidin	MS1	325.531	291.272
cis-Aconitate	MS1	139.596	175.119
cis-Geranylgeranylbixin	MS1	457.441	667.98
cis-Uvariamicin IB	MS1	502.412	593.943
CITCO	MS1	192.387	437.741
Citrate	MS1	139.035	193.132
Citreovirone	MS1	148.86	294.145
Clavulanic acid	MS1	278.548	200.165
Cliomide	MS1	280.158	433.277
Clitocine	MS1	249.888	288.236
Clofentezine	MS1	145.917	304.15
Clopyralid	MS1	651.582	193.007
Clorgyline	MS1	55.3649	273.175
Clothianidin	MS1	220.326	250.682
CMP	MS1	322.478	324.202
CMP-2-aminoethylphosphote	MS1	332.544	431.261
CMP-3-deoxy-D-manno-octulosote	MS1	489.926	544.383
CMP-N-acetyl-beta-neuraminate(2-)	MS1	415.026	613.452
CMP-N-acetylneuramite	MS1	560.431	615.454
CMP-N-glycoloyl-beta-neuraminate(2-)	MS1	445.982	629.43
CMP-N-glycoloylneuramite	MS1	484.757	631.445
CMP-N-trimethyl-2-aminoethylphosphote	MS1	456.84	474.333
CNQX	MS1	169.765	233.158
CoA	MS1	453.98	768.537
Cobalt sulfate	MS1	348.046	282.105
Coenzyme F420	MS1	517.513	774.593
Coenzyme F420-0	MS1	313.558	516.374
Coenzyme F420-1	MS1	510.389	645.478
Coffeasterene	MS1	175.172	439.732
Cohibin A	MS1	418.435	549.889
Compound WIN VIII	MS1	477.094	474.348
Contigsterol	MS1	442.168	509.699
Convalloside	MS1	308.805	713.769
Copper glucote	MS1	510.668	454.857
Corilagin	MS1	457.413	635.456
Corynomycolic acid	MS1	469.677	497.866
Cucurbitacin I	MS1	55.5655	515.646
CV 2961	MS1	384.249	374.774
Cyanidin	MS1	344.815	288.253
Cyanidin 3-(6''-dioxalylglucoside)	MS1	505.412	594.43
Cyanidin 3-O-(beta-D-xylosyl-(1->2)-beta-D-galactoside)	MS1	529.307	582.494
Cyanidin-3-arabinoside	MS1	333.702	455.819
Cyanidin-3-galactoside	MS1	570.246	485.854
Cyanophos	MS1	385.341	244.227
Cyclic 2,3-bisphospho-D-glycerate	MS1	136.56	249.028
Cyclic di-3',5'-adenylate	MS1	308.28	659.421
Cyclic GMP-AMP	MS1	279.353	675.415
Cycloartanyl ferulate	MS1	584.513	605.906
Cyclochlorotine	MS1	399.519	573.44
Cycloguanil hydrochloride	MS1	163.199	289.187
Cyclohex-1-ene-1-carboxyl-CoA	MS1	492.572	876.661
Cyclophosphamide	MS1	34.9838	280.103
Cycloprothrin	MS1	472.411	483.372
Cyfluthrin	MS1	309.33	435.293
Cymarin	MS1	287.632	549.684
Cyometrinil	MS1	378.663	186.185
D+	MS1	262.24	665.451
D-4'-Phosphopantothete	MS1	282.161	300.217
dADP	MS1	272.4	412.218
Dantrolene	MS1	294.863	315.264
Daphnoretin	MS1	405.656	353.309
dATP	MS1	32.2544	492.182
dCDP	MS1	361.472	388.183
DCEBIO	MS1	157.446	232.087
dCMP	MS1	289.271	308.207
Deamino-D+	MS1	254.188	666.417
Debromoaplysiatoxin	MS1	289.784	593.71
Debromohymenialdisine	MS1	324.403	246.243
Decarbamoylgonyautoxin III	MS1	488.628	353.324
dehydrofelodipine	MS1	257.918	383.246
Dehydrogriseofulvin	MS1	297.541	351.754
Delphinidin 3-arabinoside	MS1	501.983	436.363
Delphinidin 3-O-(6-caffeoyl-beta-D-glucoside)	MS1	295.636	628.538
Delphinidin 3-O-(6''-O-malonyl)-beta-glucoside-3'-O-beta-glucoside	MS1	561.371	714.571
Delphinidin 3-O-3'',6''-O-dimalonylglucoside	MS1	494.943	638.471
Delphinidin 3-O-beta-D-sambubioside	MS1	297.404	598.505
Delphinine	MS1	290.065	600.713
delta-3,4,5,6-Tetrachlorocyclohexene	MS1	647.487	220.935
Demethylbellidifolin	MS1	128.654	261.2
Deoxy-5-methylcytidylate	MS1	379.685	322.231
D-Erythritol 4-phosphate	MS1	436.956	203.107
D-Erythroascorbic acid 1'-a-D-glucoside	MS1	383.968	309.247
D-Erythroascorbic acid 1'-a-D-xylopyranoside	MS1	307.75	279.217
D-Erythrose 4-phosphate	MS1	113.02	201.087
Desacetyl-nitazoxanide	MS1	503.772	266.256
Desflurane	MS1	648.411	169.046
Deshydroxy-C-1027 chromophore	MS1	54.4082	829.281
Desmethylazelastine	MS1	646.892	368.883
Hexose phosphates	MS1	323.311	341.123
DG(10:0/0:0/16:0)	MS1	181.626	485.769
DG(11M3/9D3/0:0)	MS1	495.68	659.983
DG(13D5/13D5/0:0)	MS1	37.5393	814.281
DG(14:0/0:0/16:1n7)	MS1	590.044	539.867
DG(14:0/0:0/18:2n6)	MS1	474.25	579.928
DG(14:0/0:0/18:4n3)	MS1	588.326	561.88
DG(14:0/0:0/20:5n3)	MS1	417.989	587.907
DG(14:0/0:0/22:5n3)	MS1	499.036	615.956
DG(14:0/0:0/24:1n9)	MS1	292.445	652.077
DG(14:0/16:1(9Z)/0:0)	MS1	273.067	539.843
DG(14:0/18:1(11Z)/0:0)	MS1	318.998	567.892
DG(14:0/20:4(5Z,8Z,11Z,14Z)/0:0)	MS1	318.99	589.905
DG(14:0/20:5(5Z,8Z,11Z,14Z,17Z)/0:0)	MS1	330.805	587.897
DG(14:0/24:1(15Z)/0:0)	MS1	307.751	652.064
DG(14:1(9Z)/22:6(4Z,7Z,10Z,13Z,16Z,19Z)/0:0)	MS1	311.506	611.899
DG(14:1n5/0:0/16:1n7)	MS1	325.481	537.844
DG(14:1n5/0:0/18:1n7)	MS1	616.283	565.909
DG(15:0/0:0/14:1n5)	MS1	259.544	525.845
DG(15:0/0:0/18:1n7)	MS1	293.765	581.936
DG(15:0/0:0/18:4n3)	MS1	297.554	575.889
DG(15:0/0:0/20:5n3)	MS1	469.405	601.941
DG(15:0/18:2(9Z,12Z)/0:0)	MS1	358.219	579.9
DG(15:0/20:0/0:0)	MS1	285.499	611.988
DG(15:0/20:3(5Z,8Z,11Z)/0:0)	MS1	294.328	605.956
DG(15:0/20:4(5Z,8Z,11Z,14Z)/0:0)	MS1	343.474	603.92
DG(18:1(11Z)/24:1(15Z)/0:0)	MS1	33.5406	706.148
DG(18:2n6/0:0/20:4n3)	MS1	287.621	656.014
DG(18:2n6/0:0/22:4n6)	MS1	308.312	684.084
DG(18:4(6Z,9Z,12Z,15Z)/18:4(6Z,9Z,12Z,15Z)/0:0)	MS1	330.537	609.91
DG(18:4(6Z,9Z,12Z,15Z)/22:6(4Z,7Z,10Z,13Z,16Z,19Z)/0:0)	MS1	368.443	661.962
DG(20:0/0:0/18:2n6)	MS1	293.113	664.082
DG(20:0/0:0/22:4n6)	MS1	42.5478	702.129
DG(20:1n9/0:0/18:2n6)	MS1	307.751	662.071
DG(9D3/9D3/0:0)	MS1	354.762	645.939
DG(a-25:0/0:0/i-24:0)	MS1	245.854	808.382
D-Galactose 6-sulfate	MS1	421.448	261.221
D-Gluconic acid	MS1	137.363	197.158
D-Glucono-1,5-lactone	MS1	303.966	179.143
D-Glucosamine	MS1	299.414	180.175
2-amino-2-Deoxy-6-O-phosphono-alpha-D-glucopyranose	MS1	55.6972	260.161
D-Glucosamite-6-phosphate	MS1	301.555	276.157
D-Glucose	MS1	299.421	181.159
DH	MS1	380.863	666.442
DHAP(8:0)	MS1	420.154	297.262
Diadenosine diphosphate	MS1	308.238	677.451
Dianthalexin	MS1	430.036	240.232
Dibasic sodium phosphate	MS1	651.663	142.967
DIBOA-glucoside	MS1	338.36	344.299
Dichlobenil	MS1	30.8575	173.021
Dichlofluanid	MS1	358.295	334.235
Dichlormid	MS1	148.868	209.092
Dichloroarcyriaflavin A	MS1	285.501	395.228
Dichlorphemide	MS1	209.852	306.172
Dichlozoline	MS1	204.437	275.103
Diclocymet	MS1	380.775	314.233
Diclofec	MS1	180.835	297.155
Diclofenac acyl glucuronide	MS1	257.947	473.279
Diclofop	MS1	183.252	328.16
Diclosulam	MS1	206.091	407.225
Dicloxacillin	MS1	508.911	471.329
Dicloxacillin sodium	MS1	243.578	511.327
Dicrotophos	MS1	477.712	238.199
Didodecyl thiobispropanoate	MS1	446.972	515.848
Diethylphosphoric acid	MS1	286.58	155.107
Diethylstilbestrol diphosphate	MS1	312.029	429.325
Difenocozole	MS1	261.169	407.262
Diflubenzuron	MS1	220.724	311.686
Diflufenican	MS1	378.847	395.3
Dihydroergocristine mesylate	MS1	289.784	708.845
Dihydromyricetin	MS1	398.995	321.259
Dihydroneopterin phosphate	MS1	244.512	336.212
Diloxanide furoate	MS1	426.805	329.154
Dimethyl diselenide	MS1	78.7571	188.998
Dimethyl selenide	MS1	135.311	110.035
Dimethylarsinate	MS1	648.916	137.999
Dinicozole	MS1	222.475	327.227
Dinitramine	MS1	310.396	323.243
Disodium malate	MS1	32.4633	179.055
Disul	MS1	55.2625	288.119
Ditalimfos	MS1	479.888	300.29
dITP	MS1	32.2936	493.184
Divinylprotochlorophyllide	MS1	294.59	611.959
D-Mannitol 1-phosphate	MS1	166.864	263.155
Dmp 323	MS1	265.445	567.695
DMPP	MS1	240.785	319.212
DP+	MS1	205.539	745.419
DPDPE	MS1	287.107	646.807
D-Ribitol 5-phosphate	MS1	204.466	233.139
D-Ribose 5-diphosphate	MS1	55.6202	311.09
D-Ribose 5-phosphate	MS1	55.6255	231.117
dTDP	MS1	386.632	403.196
dTDP-2,3,6-trideoxy-3-C-methyl-4-O-methyl-3-nitroso-beta-L-arabino-hexopyranose	MS1	483.212	574.394
dTDP-3-amino-2,3,6-trideoxy-4-keto-D-glucose	MS1	313.631	530.335
dTDP-3-amino-2,3,6-trideoxy-C-methyl-D-erythro-hexopyranos-4-ulose	MS1	337.606	544.369
dTDP-3-amino-3,4,6-trideoxy-D-glucose	MS1	281.486	532.34
dTDP-3-methyl-4-oxo-2,6-dideoxy-L-allose	MS1	311.188	545.357
dTDP-3-N,N-dimethylamino-2,3,6-trideoxy-4-keto-D-glucose	MS1	419.219	558.403
dTDP-4-acetamido-4,6-dideoxy-D-glucose	MS1	614.337	590.399
dTDP-4-amino-2,3,4,6-tetradeoxy-D-glucose	MS1	456.689	516.353
dTDP-4-amino-4,6-dideoxy-5-C-methyl-L-mannose	MS1	455.974	562.385
dTDP-4-amino-4,6-dideoxy-D-glucose	MS1	259.008	548.354
dTDP-4-dehydro-beta-L-rhamnose	MS1	248.814	547.316
dTDP-4-dimethylamino-4,6-dideoxy-5-C-methyl-L-mannose	MS1	473.543	590.426
dTDP-4-oxo-2,3,6-trideoxy-D-glucose	MS1	325.453	515.33
dTDP-4-oxo-2,6-dideoxy-L-allose	MS1	277.208	531.321
dTDP-4-oxo-5-C-methyl-L-rhamnose	MS1	224.864	561.348
dTDP-6-deoxy-beta-L-talose	MS1	287.899	549.35
dTDP-beta-L-rhodinose	MS1	272.135	517.342
dTDP-D-desosamine	MS1	475.385	560.415
dTDP-D-forosamine	MS1	618.56	544.397
dTDP-D-mycaminose	MS1	459.969	576.411
dTDP-L-epivancosamine	MS1	618.412	546.373
dTDP-L-mycarose	MS1	446.131	547.377
dTDP-L-olivose	MS1	245.049	533.337
DU-6859	MS1	399.627	410.813
dUDP	MS1	248.815	389.178
dUMP	MS1	238.594	309.191
DuP 697	MS1	455.769	412.306
dUTP	MS1	31.695	469.141
Dynorphin A (6-8)	MS1	144.447	444.553
E-3179	MS1	178.764	421.894
Echinenone	MS1	307.591	551.869
Efavirenz	MS1	139.92	316.69
Elaterinide	MS1	183.011	719.843
Emblicanin B	MS1	290.853	781.534
Embramine	MS1	429.663	349.295
Pyrimidine nucleosides	MS1	378.075	230.212
Endothion	MS1	434.019	281.248
Enilcozole	MS1	202.446	298.186
Enterochelin	MS1	566.298	670.546
Epitheaflagallin 3-O-gallate	MS1	529.446	553.45
Epoxymurin-A	MS1	461.173	531.871
Ergostane	MS1	134.2	387.709
Erythrinasinate A	MS1	614.213	587.922
erythro-3-Hydroxy-Ls-aspartate	MS1	142.464	150.113
Erythro-4-hydroxy-L-glutamate(1-)	MS1	244.236	163.133
erythro-6,8-Dotriacontanediol	MS1	523.708	483.878
erythro-6,8-Hentriacontanediol	MS1	392.608	469.835
erythro-6,8-Pentacosanediol	MS1	135.831	385.693
Eschscholtzxanthin	MS1	310.959	567.873
Estramustine phosphate sodium	MS1	429.227	565.353
Etacozole	MS1	258.464	329.194
Ethacrynic acid	MS1	203.048	304.145
Ethalfluralin	MS1	470.725	334.267
Ethidium bromide	MS1	471.875	395.32
Ethiprole	MS1	375.405	398.204
Etizolam	MS1	643.79	343.849
Etobenzanid	MS1	244.508	341.2
Eudistomin G	MS1	461.642	315.18
Eujambin	MS1	492.485	659.512
Eupachlorin acetate	MS1	188.339	455.909
FAHFA(16:1(9Z)/10-O-16:0)	MS1	288.176	509.831
FAHFA(18:0/10-O-18:0)	MS1	283.105	567.962
FAHFA(22:6(4Z,7Z,10Z,13Z,16Z,19Z)/13-O-18:2(9Z,11E))	MS1	308.822	607.946
Falaconitine	MS1	291.386	630.734
Farnesyl triphosphate	MS1	449.313	463.308
Fe-enterobactin	MS1	182.974	720.344
Felodipine	MS1	430.037	385.256
Fenclorim	MS1	32.2106	226.08
Fenhexamid	MS1	55.4261	303.203
Fenitrothion	MS1	383.441	278.241
Fenpiclonil	MS1	152.733	238.094
Fenugreekine	MS1	288.051	664.417
Ferimol	MS1	279.885	332.207
Ferrous lactate	MS1	79.5418	234.99
Ferroxamine	MS1	545.836	614.51
Flaviolin	MS1	253.638	207.159
Flazasulfuron	MS1	504.851	408.332
Fluchloralin	MS1	159.05	356.703
Flucytosine	MS1	644.368	130.098
Fludarabine	MS1	180.313	366.218
Flufecet	MS1	478.589	364.342
Flufenoxuron	MS1	192.572	489.784
Flumetralin	MS1	135.584	422.748
Flumioxazin	MS1	513.14	355.34
Fluo-3	MS1	454.12	770.542
Fluometuron	MS1	382.232	233.211
Fluorocitric acid	MS1	158.694	211.119
Fluorodifen	MS1	186.746	329.206
Flupoxam	MS1	450.692	461.802
Flupropate	MS1	99.5405	147.044
Flupyrsulfuron-methyl sodium	MS1	462.071	489.361
Flurochloridone	MS1	397.063	313.128
Fluxofenim	MS1	185.117	310.676
FMN	MS1	518.004	457.35
Formyl-CoA	MS1	437.115	796.541
Formylphosphote	MS1	26.5148	111.012
Fosaprepitant	MS1	391.189	615.414
Fucofuroeckol B	MS1	429.017	479.377
Fucoxanthin	MS1	292.596	659.917
Fulvestrant	MS1	201.518	607.775
Fungichromin	MS1	185.417	671.822
Furazolidone	MS1	173.046	226.165
Furcozole-cis	MS1	375.654	397.201
Fusaroskyrin	MS1	294.077	599.523
Gadobutrol	MS1	290.32	605.716
Galactosylceramide (d18:1/12:0)	MS1	423.24	644.949
Galactosylceramide (d18:1/22:0)	MS1	36.4608	785.222
Gallagic acid	MS1	584.85	605.405
gamma-Glutamyl-Se-methylselenocysteine	MS1	230.539	312.202
gamma-L-Glutamyl-butirosin B	MS1	55.6255	685.684
gamma-L-Glutamyl-D-alanine	MS1	263.32	219.215
GDP-3,6-dideoxy-D-galactose	MS1	453.724	574.358
GDP-4-acetamido-4,6-dideoxy-alpha-D-mannose	MS1	277.75	631.39
GDP-4-amino-4,6-dideoxy-alpha-D-mannose	MS1	295.138	589.362
GDP-D-glycero-alpha-D-manno-heptose	MS1	230.809	636.38
Geldamycin	MS1	292.454	561.643
Gemcitabine diphosphate	MS1	189.144	424.171
Giganin	MS1	443.767	581.887
Glutamyl-Gamma-glutamate	MS1	478.945	275.258
Gluten exorphin A5	MS1	308.546	601.657
Glyburide	MS1	33.2801	495.019
Glycerone phosphate	MS1	176.914	171.064
Glycerone sulfate	MS1	262.772	171.149
Glycerophosphoglycerol	MS1	264.642	247.154
Glycinoprenol 11	MS1	232.418	774.351
Glyoxylate	MS1	40.3847	75.0441
Glyphosate-isopropylammonium	MS1	245.308	229.191
Glyphosate-monoammonium	MS1	171.693	187.108
GMP	MS1	227.85	364.225
Gnididin	MS1	292.186	649.741
Gniditrin	MS1	307.474	647.73
Gonyautoxin 1	MS1	426.534	412.354
Gossypetin	MS1	420.325	319.244
Gossypetin 8-glucuronide 3-sulfate	MS1	460.597	575.435
Gossypin	MS1	421.319	481.373
Gravacridonetriol glucoside	MS1	169.759	520.515
GTP-gamma-S	MS1	428.495	540.249
Guanfacine	MS1	175.478	247.104
Guanosine 3',5'-bis(diphosphate)	MS1	55.7244	604.157
Guanosine diphosphate adenosine	MS1	279.348	693.446
GW 2433	MS1	307.757	582.897
GW 4064	MS1	430.265	543.841
GW 7647	MS1	145.141	503.769
Haemocorin	MS1	287.096	643.603
Halazepam	MS1	303.298	353.751
Halosulfuron-methyl	MS1	319.081	435.813
Haloxydine	MS1	25.7117	200.973
Haloxyfop methyl	MS1	258.845	376.736
Harderoporphyrinogen	MS1	290.845	615.723
Hematoporphyrin IX	MS1	290.572	599.705
Hentriacontan-1-ol	MS1	461.437	453.84
Heptachlor epoxide	MS1	430.276	390.321
Hericenone C	MS1	175.725	571.799
Hexacosanal	MS1	156.661	381.695
Hexacozole	MS1	389.793	315.223
Hexaflurate	MS1	307.47	229.015
Hexyl heptanoate	MS1	309.233	639.68
Homatropine Methylbromide	MS1	289.748	371.283
Hopane-29-acetate	MS1	184.354	471.778
HR1917	MS1	563.104	571.428
Hydroxymalote	MS1	31.6569	121.069
Hydroxypyruvate	MS1	347.996	105.07
Hydroxyspheroidenone	MS1	451.84	601.922
Hydroxyspirilloxanthin	MS1	586.37	583.893
Hyoscyamine methylbromide	MS1	461.76	385.314
IAA-94	MS1	385.865	358.228
IAARh123	MS1	295.924	633.388
IACI	MS1	397.656	599.436
Ifosfamide	MS1	34.8787	262.092
Imazalil nitrate	MS1	55.9887	361.192
IMP	MS1	234.43	349.22
Indoleglycerol phosphate	MS1	292.574	288.217
Indoxacarb	MS1	335.602	528.848
Inosine 5'-tetraphosphate	MS1	140.85	589.14
Inosine-5'-carboxylate	MS1	266.831	313.241
Iodoform	MS1	182.942	394.735
Iprodione	MS1	239.808	331.173
Irisxanthone	MS1	501.97	437.366
iso-A2E(11-cis)	MS1	411.551	593.916
Isobenzan	MS1	283.363	412.764
Isoimide	MS1	32.4532	307.161
Isopentenyl diphosphate	MS1	338.885	247.097
Isopentenyladenosine-5'-diphosphate	MS1	275.071	496.335
Isopentenyladenosine-5'-triphosphate	MS1	414.36	576.301
Isosorbide dinitrate	MS1	224.217	237.149
Isoxapyrifop	MS1	232.007	384.233
Naphthopyrans	MS1	295.436	630.827
Kaempferol 3-(6''-acetylgalactoside) 7-rhamnoside	MS1	295.66	637.546
Kaempferol 3-sophoroside 7-glucuronide	MS1	614.898	787.632
Kalbreclasine	MS1	476.919	470.395
Karakin	MS1	489.329	484.348
Ketamine hydrochloride	MS1	51.9515	275.191
Kinetensin 4-7	MS1	191.556	572.634
L 735821	MS1	451.653	465.342
L-2-Aminoadipate adenylate	MS1	528.955	491.374
L-3,4-Dihydroxybutan-2-one 4-phosphate	MS1	124.565	185.092
Lacto-N-tetraose	MS1	289.78	708.644
Lamotrigine	MS1	191.316	257.1
lamotrigine-2-N-glucuronide	MS1	397.634	432.259
Lansiol	MS1	375.669	469.797
L-Aspartate	MS1	99.9975	134.109
Latrunculin A	MS1	178.66	422.563
L-dopachromate	MS1	414.354	193.159
L-Dopachrome	MS1	328.43	194.162
Lead arsete	MS1	132.956	348.133
Lead nitrate	MS1	349.353	332.22
Lecanoric acid	MS1	478.498	319.284
led	MS1	407.823	381.782
Leimycin	MS1	262.226	511.65
Leiocarposide	MS1	290.851	615.556
Lettowianthine	MS1	643.65	318.3
Leucocyanidin	MS1	272.934	307.267
Leucodelphinidin	MS1	384.795	323.269
L-Galacturonic acid calcium salt	MS1	385.443	427.346
L-Glutamyl 5-phosphate	MS1	30.5967	228.117
L-Histidinol phosphate	MS1	52.0085	222.153
Lichenin	MS1	299.409	163.148
Lippioside II	MS1	292.188	555.497
Lolitrem K	MS1	285.216	602.781
Lolitriol	MS1	286.026	620.793
Lopivir	MS1	286.305	629.799
Loquatoside	MS1	497.044	439.382
Lormetazepam	MS1	234.3	336.192
L-Selenocystathionine	MS1	153.541	270.169
L-Selenocysteine	MS1	30.3195	169.059
L-Threonylcarbamoyladenylate	MS1	374.352	493.353
L-Tyrosine methyl ester 4-sulfate	MS1	392.233	276.281
Lucidine B	MS1	182.963	468.743
Lulicozole	MS1	499.623	355.282
Lumequoylacetone	MS1	390.185	491.848
L-Urobilinogen	MS1	472.236	597.76
Lycomarasmine B	MS1	273.201	278.233
LysoPA(24:0/0:0)	MS1	492.466	523.714
LysoPC(22:0)	MS1	293.263	580.798
LysoPC(22:1(13Z))	MS1	174.976	578.795
LysoPC(22:2(13Z,16Z))	MS1	283.638	576.767
LysoPC(22:4(7Z,10Z,13Z,16Z))	MS1	496.381	572.747
lysoPC(26:1(5Z))	MS1	291.909	634.899
LysoPE(0:0/20:1(11Z))	MS1	260.88	508.66
LysoPE(0:0/22:0)	MS1	488.714	538.724
LysoPE(0:0/22:2(13Z,16Z))	MS1	286.572	534.675
M1	MS1	199.117	305.136
Maclurin	MS1	376.466	263.222
Malomoyl-CoA	MS1	319.013	853.591
Malonyl-CoA	MS1	451.4	854.583
Malvidin	MS1	303.706	367.753
Mangiferin	MS1	334.658	423.351
Mannomustine dihydrochloride	MS1	189.148	379.137
Mannopine	MS1	540.269	311.314
Mazaticol hydrochloride	MS1	34.067	443.048
m-Benzenesulfonium diazonium chloride	MS1	163.327	221.642
m-Carboxyphenyl phenylacetamidomethylphosphote	MS1	470.922	350.29
Meclofemate sodium	MS1	193.188	319.14
Meconic acid	MS1	176.805	201.11
Mefloquine	MS1	485.865	379.325
Melengestrol acetate	MS1	135.25	397.535
Melleolide K	MS1	198.685	435.91
Mersalyl acid	MS1	512.327	484.867
Mesaconitine	MS1	307.207	632.72
meso-Tartaric acid	MS1	376.663	151.097
Metamitron	MS1	150.202	203.223
Methyl 2,3,4,6-tetra-O-galloyl-beta-D-glucopyranoside	MS1	399.536	803.591
Methyl 2-propenyl selenide	MS1	250.352	136.076
Methyl 4,6-di-O-galloyl-beta-D-glucopyranoside	MS1	421.198	499.403
Methyl 6-O-digalloyl-beta-D-glucopyranoside	MS1	278.281	392.275
Methylene blue	MS1	646.404	320.864
Methylmercury	MS1	156.071	216.627
Methylmercury chloride	MS1	161.131	252.082
Methylphosphote	MS1	695.828	97.0285
Methylscopolamine	MS1	499.647	399.308
Metosulam	MS1	261.163	419.261
Mevinphos	MS1	190.214	225.159
MG(0:0/a-15:0/0:0)[rac]	MS1	129.165	317.493
m-Hydroxydiphenyldimercury(1+)	MS1	332.436	575.419
Mitomycin B	MS1	513.13	336.326
Mollicellin E	MS1	492.475	447.849
Mollicellin F	MS1	361.178	433.806
Molybdenum cofactor (sulfide)	MS1	401.926	542.39
Molybdoenzyme molybdenum cofactor	MS1	206.767	522.292
Molybdopterin guanine dinucleotide	MS1	512.446	739.535
Molybdopterin precursor Z	MS1	195.328	345.213
Mono-(3-carboxypropyl) phthalate	MS1	253.629	252.217
Monobasic calcium phosphate	MS1	29.2381	235.057
Monodehydroascorbate	MS1	30.8224	176.119
Monolinuron	MS1	156.575	215.655
Monomethyl phenylphosphonate	MS1	157.709	173.129
Monotropein	MS1	518.053	391.342
Mosinone A	MS1	252.571	621.894
m-Trigallic acid	MS1	384.626	475.324
Muricadienin	MS1	527.668	515.864
Muricatenol	MS1	611.013	609.935
Musca-aurin-I	MS1	420.919	352.269
Muscapurpurin	MS1	422.195	419.316
Musk xylene	MS1	419.987	298.265
Mycimicin VI	MS1	143.848	668.832
Myricatin	MS1	382.232	553.414
Myricetin 3-arabinoside	MS1	476.919	451.363
N-(2R-Hydroxyhexacosanoyl)-2S-amino-1,3S,4R-octadecanetriol	MS1	33.2479	713.201
N-(3,4-Dichlorophenyl)-malomate	MS1	157.925	249.065
N-(3,5-Dichlorophenyl)succinimide	MS1	55.8864	245.077
N-(3-Oxododecanoyl)homoserine lactone	MS1	134.361	298.403
N-(6-Oxo-6H-dibenzo[b,d]pyran-3-yl)-2,2,2-trifluoroacetamide	MS1	342.901	308.23
N(omega)-(ADP-D-ribosyl)-L-arginine	MS1	489.933	716.515
N-(Tetradecanoyl)-sphing-4-enine	MS1	568.108	510.846
N,N'-Diacetylchitobiose 6'-phosphate	MS1	568.179	505.389
N-[(4E,8E)-1,3-dihydroxyoctadeca-4,8-dien-2-yl]hexadecanamide	MS1	589.798	536.888
N-[2-(4-Chloro-phenyl)-acetyl]-N'-(4,7-dimethyl-quizolin-2-yl)-guanidine	MS1	166.059	368.841
N-[4-(5-Nitro-2-furyl)-2-thiazolyl]acetamide	MS1	372.847	254.248
N-[4'-hydroxy-(E)-cinnamoyl]-L-aspartic acid	MS1	376.484	280.248
N2-Acetyl-L-aminoadipyl-delta-phosphate	MS1	178.67	284.179
N6-(1,2-Dicarboxyethyl)-AMP	MS1	313.265	464.296
NA	MS1	451.289	437.813
N-Acetoxy-IQ	MS1	496.565	257.267
N-Acetylbialaphos	MS1	429.386	366.321
N-Acetyldemethylphosphinothricin	MS1	325.173	210.149
N-Acetyl-D-glucosamine 6-phosphate	MS1	389.16	302.196
N-Acetylgalactosamite	MS1	305.022	236.194
N-Acetyl-L-glutamate 5-phosphate	MS1	170.569	270.155
N-Acetylmuramic acid 6-phosphate	MS1	378.288	374.259
N-Acetyl-N6,N6,O-tridemethylpuromycin-5'-phosphate	MS1	529.147	552.447
N-Acetylneuramite 9-phosphate	MS1	268.652	390.253
N-arachidonoylglycinate	MS1	183.644	361.521
N-Benzoyl-4-hydroxyanthranilate	MS1	427.558	258.243
N-Benzoylanthranilate	MS1	475.914	242.248
N-debutylhalofantrine	MS1	441.839	445.335
N-Demethyl-desepoxyansamitocin P-3	MS1	278.283	606.134
N-desethylamiodarone	MS1	138.095	618.26
N-Desmethyl vandetanib	MS1	490.656	462.335
Neburon	MS1	210.333	276.181
Nedaplatin	MS1	153.386	304.187
Nedocromil	MS1	437.87	372.347
Neoacrimarine E	MS1	308.825	614.666
Neocasomorphin (1-5)	MS1	55.6457	604.658
Neostigmine bromide	MS1	198.51	304.204
N-Formylmaleamic acid	MS1	189.966	144.102
N-Glycolyl-D-mannosamine 6-phosphate	MS1	242.618	318.193
N-Glycosyl-L-asparagine	MS1	383.441	295.267
Nicergoline	MS1	401.928	485.388
Niclosamide	MS1	328.714	328.12
Nicotite D-ribonucleotide	MS1	317.145	337.222
Niflumic acid	MS1	283.585	283.231
Nifuradene	MS1	427.871	225.185
Nifursol	MS1	305.842	366.221
Nifurthiazole	MS1	416.247	255.232
Nitazoxanide	MS1	440.728	308.295
Nitisinone	MS1	178.678	330.238
Nitrofurantoin	MS1	358.25	239.164
Nitrofurazone	MS1	211.727	199.144
Nitrogen mustard	MS1	37.2688	157.061
Nitroprusside	MS1	26.5791	216.951
Nitrosylhaem	MS1	472.107	647.503
N-Methylindolo[3,2-b]-5alpha-cholest-2-ene	MS1	241.567	474.793
N-Methyl-N'-nitro-N-nitrosoguanidine	MS1	53.1907	148.097
N-Nitrosofolic acid	MS1	477.009	471.398
N-Nitrosomethylvinylamine	MS1	27.6656	87.0999
Nocosan-10-one	MS1	234.296	423.777
Norflurazon	MS1	162.294	304.674
Nornitrogen mustard	MS1	37.1008	143.034
Noviflumuron	MS1	37.385	530.137
N-phosphocreatinate(2-)	MS1	157.45	210.106
N-Phospho-D-lombricine	MS1	182.73	351.166
N'-Phosphoguanidinoethyl methyl phosphate	MS1	214.656	278.122
N-Phosphohypotaurocyamine	MS1	183.242	232.174
N-Phosphotaurocyamine	MS1	195.812	248.176
N-Pyruvoyl-5-methoxy-3-hydroxyanthranilate	MS1	357.956	254.212
NS 1608	MS1	217.28	331.702
NS 1619	MS1	256.605	363.236
O-Acetyl-ADP-ribose	MS1	311.762	602.374
O-Carbamoyladenylate	MS1	345.282	391.245
Octachlorocamphene	MS1	406.648	412.81
Octacosan-1-ol	MS1	323.707	411.774
Octafluorocyclobutane	MS1	28.7354	201.037
Okenone	MS1	347.4	579.882
O-Phospho-4-hydroxy-L-threonine	MS1	141.142	216.106
O-Phospho-L-homoserine	MS1	37.001	200.103
Alpha amino acids	MS1	55.7394	186.076
O-Phosphorylhydroxylamine	MS1	649.376	114.017
ORG 20599	MS1	37.5362	439.053
Leucine and derivatives	MS1	155	496.739
Oryzanol C	MS1	560.96	617.932
Oxadiazon	MS1	264.372	346.227
Oxaloacetate	MS1	35.932	133.08
Oxaloglutarate	MS1	240.735	205.144
Oxalosuccite	MS1	148.325	191.111
Oxalyl-CoA	MS1	270.261	840.551
Oxazepam glucuronide	MS1	572.54	463.841
Oxaziclomefone	MS1	471.644	377.29
Oxolinic acid	MS1	328.567	262.238
Oxomalote	MS1	282.297	119.049
p,p'-Methoxychlor olefin	MS1	238.604	310.194
PA(14:0/20:4(5Z,8Z,11Z,14Z))	MS1	307.743	669.91
PA(16:0/22:4(7Z,10Z,13Z,16Z))	MS1	484.594	726.022
Pachymic acid	MS1	202.58	529.777
Pachyrrhizone	MS1	429.473	367.325
Pamidrote	MS1	154.744	236.078
p-Aminobenzamidine dihydrochloride	MS1	426.808	209.096
Pancratistatin	MS1	378.01	326.28
Pancuronium	MS1	307.732	573.882
Pandamine	MS1	433.419	553.725
Panfuran S	MS1	335.698	294.235
Papyriferic acid	MS1	294.328	605.813
para-Trifluoromethylphenol	MS1	34.067	163.116
p-Benzoquinone	MS1	222.206	109.101
PC(14:0/14:0)	MS1	293.497	678.924
PC(14:0/14:1(9Z))	MS1	308.013	676.914
PC(14:0/20:4(5Z,8Z,11Z,14Z))	MS1	495.945	755.042
PC(18:2(9Z,12Z)/24:1(15Z))	MS1	35.1389	869.273
PC(18:3(6Z,9Z,12Z)/24:1(15Z))	MS1	53.2913	867.236
PC(22:4(7Z,10Z,13Z,16Z)/22:6(4Z,7Z,10Z,13Z,16Z,19Z))	MS1	53.3171	883.199
PC(DiMe(11,3)/MonoMe(11,5))	MS1	53.3361	882.192
p-Chlorobenzene sulfonyl urea	MS1	180.679	235.671
p-Chloromercuribenzoate	MS1	179.996	358.161
PE(14:0/18:1(11Z))	MS1	369.238	690.965
PE(14:0/18:2(9Z,12Z))	MS1	293.572	688.933
PE(14:0/P-18:0)	MS1	353.904	676.967
PE(15:0/16:0)	MS1	439.622	678.954
PE(15:0/16:1(9Z))	MS1	344.237	676.949
PE(15:0/18:1(9Z))	MS1	498.95	704.998
PE(15:0/18:4(6Z,9Z,12Z,15Z))	MS1	308.812	698.927
PE(18:0/20:0)	MS1	33.0189	777.134
PE(18:3(6Z,9Z,12Z)/P-16:0)	MS1	352.654	698.98
PE(20:1(11Z)/22:6(4Z,7Z,10Z,13Z,16Z,19Z))	MS1	47.056	819.118
PE(20:1(11Z)/24:1(15Z))	MS1	37.5219	857.26
PE(20:5(5Z,8Z,11Z,14Z,17Z)/24:1(15Z))	MS1	199.738	849.182
Pelargonidin 3-O-rutinoside	MS1	289.497	580.53
Peltatol A	MS1	583.176	627.919
Pemirolast	MS1	432.949	229.216
PE-NMe(14:0/18:3(6Z,9Z,12Z))	MS1	409.692	700.967
PE-NMe(15:0/22:1(13Z))	MS1	32.7439	775.135
PE-NMe(16:1(9Z)/22:6(4Z,7Z,10Z,13Z,16Z,19Z))	MS1	492.506	777.055
PE-NMe(20:4(5Z,8Z,11Z,14Z)/24:1(15Z))	MS1	37.5085	865.246
PE-NMe2(18:3(6Z,9Z,12Z)/24:1(15Z))	MS1	53.7872	853.237
PE-NMe2(20:1(11Z)/24:1(15Z))	MS1	37.7758	885.318
Penoxsulam	MS1	512.225	484.366
Peonidin-3-galactoside	MS1	625.223	499.869
Perindopril erbumine	MS1	53.6035	442.606
Perphezine	MS1	61.8721	404.978
Perphezine maleate	MS1	295.66	637.116
Petunidin	MS1	276.409	353.737
PG(a-13:0/a-13:0)	MS1	309.623	639.823
PG(i-12:0/i-12:0)	MS1	285.626	611.787
PGD2 ethanolamide	MS1	183.236	396.554
PGP(i-12:0/i-12:0)	MS1	308.542	691.756
Phaseolic acid	MS1	478.712	297.24
Phaseolotoxin	MS1	281.223	532.54
Phenkapton	MS1	486.192	378.321
Phenolic phosphate	MS1	204.483	175.097
Phenoxybenzamine	MS1	644.346	304.838
Phenyl 5-phospho-alpha-D-ribofuranoside	MS1	312.009	307.211
Phloretin	MS1	392.835	275.277
Phosacetim	MS1	234.033	376.226
Phosfolan	MS1	567.029	256.3
Phosphamidon	MS1	179.203	300.695
Phosphoagmatine	MS1	158.193	211.174
Phosphocreatine	MS1	227.101	212.118
Phosphocreatinine	MS1	40.2084	194.103
Phosphonoacetaldehyde	MS1	648.981	125.038
Phosphophosphite	MS1	196.612	276.134
Phosphotyrosine	MS1	335.671	262.178
Physangulide	MS1	55.6255	523.632
4-D-Hydroxysphinganine	MS1	172.48	318.507
Pipecuronium	MS1	442.628	603.9
p-Nitrophenyl-O-ethyl ethylphosphote	MS1	182.197	260.197
Potassium bromide	MS1	139.543	120.011
Potassium dichromate	MS1	376.496	295.19
Potassium iodide	MS1	649.501	167.013
PQQ	MS1	55.9333	331.209
PQQH2	MS1	262.225	333.229
Prednisolone tebutate	MS1	216.321	459.589
Pretetramid	MS1	488.47	352.321
Primisulfuron	MS1	437.371	455.327
Proacacipetalin	MS1	353.541	260.258
Probucol	MS1	591.866	517.854
Prochloraz	MS1	147.528	377.677
Prochlorperazine	MS1	29.7955	374.941
Procymidone	MS1	351.527	285.14
Prodiamine	MS1	470.658	351.293
Propane-1,2-diol 1-phosphate	MS1	30.1004	157.08
Propanil	MS1	29.2556	219.083
Propenoyl-CoA	MS1	466.937	822.604
Propicozole	MS1	199.646	343.223
Propiomazine hydrochloride	MS1	175.519	377.959
Propionyladenylate	MS1	300.483	404.293
Propylene glycol mono- and diesters of fats and fatty acids	MS1	243.448	511.829
Propyzamide	MS1	287.92	257.136
Prunin 6''-O-gallate	MS1	296.739	587.499
PS(15:0/16:1(9Z))	MS1	309.216	720.939
Psicofuranine	MS1	504.074	298.274
Psilocybin	MS1	326.283	285.258
Puromycin dihydrochloride	MS1	418.489	545.435
Purpureacin-1	MS1	358.781	639.931
Pydanon	MS1	281.099	189.149
Pyrazolate	MS1	437.483	440.326
Pyrazoxyfen	MS1	291.657	404.269
Pyridoxal phosphate	MS1	188.082	248.148
Pyridoxalphosphate-6-azophenyl-2',4'-disulfonic acid	MS1	496.438	512.383
Pyrifenox	MS1	251.781	296.17
Pyrimidine 5'-nucleotide	MS1	279.352	294.199
Pyrithiobac-sodium	MS1	242.086	349.74
Pyrophosphate	MS1	453.531	174.954
2-oxopropanoic acid	MS1	63.3753	89.071
Quadrigemine A	MS1	308.556	691.923
Quercetin 3,3',7-trissulfate	MS1	418.721	543.429
Quercetin 3-sulfate	MS1	538.377	383.313
Quilphos	MS1	393.294	299.306
Quinmerac	MS1	155.023	222.645
Quinoline yellow WS	MS1	428.991	478.374
Quinolite	MS1	137.351	168.123
Quisqualic acid	MS1	32.9927	190.138
R.g.-Keto III	MS1	442.862	629.944
rcobarbital	MS1	252.005	304.158
Reduced 2,6-Dichlorophenolindophenol	MS1	416.39	271.118
Remoxipride	MS1	429.478	372.28
Reticulatamol	MS1	526.104	535.901
Retinyl palmitate	MS1	446.914	525.866
Rhizocticin A	MS1	430.67	352.306
Rhodovibrin	MS1	450.349	585.918
Riboflavin cyclic-4',5'-phosphate	MS1	492.067	439.336
Ribosylhopane	MS1	310.942	545.86
Rifamycin W	MS1	292.725	656.744
Rifamycin W-hemiacetal	MS1	307.477	654.733
Robenidine	MS1	237.529	335.206
Roflumilast N-oxide	MS1	387.111	420.223
S-(1,2-Dichlorovinyl)glutathione	MS1	334.378	403.266
S-(1,2-Dichlorovinyl)-L-cysteine	MS1	194.523	217.097
S-(2,2-Dichloro-1-hydroxy)ethyl glutathione	MS1	461.931	421.283
S-(4-Bromophenyl)-L-cysteine	MS1	31.6866	277.158
S-(4-Bromophenyl)-mercaptopyruvate	MS1	214.95	276.127
S-(5-Hydroxy-2-furoyl)-CoA	MS1	441.69	878.603
Salicin 6-phosphate	MS1	311.49	367.269
Salicyluric beta-D-glucuronide	MS1	461.91	372.302
Sanguisorbic acid dilactone	MS1	309.885	471.308
Sapelin A	MS1	157.133	475.733
Saprisartan	MS1	469.104	612.434
Sarcodon scabrosus Depsipeptide	MS1	198.552	486.581
Sceptrin	MS1	134.04	621.308
Scleroglucan	MS1	402.073	715.539
Scutianine F	MS1	189.402	652.805
Se-Adenosyl-L-selenohomocysteine	MS1	232.945	432.307
Se-Adenosylselenomethionine	MS1	492.457	447.348
Sedoheptulose 7-phosphate	MS1	132.438	291.174
Selenite	MS1	652.806	127.968
Selenium Sulfide	MS1	36.9926	112.039
Selenohomocystine	MS1	128.879	363.159
Selenomethionine Se-oxide	MS1	304.509	213.11
Selenophosphoric acid	MS1	53.526	161.961
Se-Methyl-L-selenocysteine	MS1	99.6046	183.085
Se-Methylselenomethionine	MS1	156.189	212.149
Semicarbazide	MS1	34.3299	76.0758
Se-Propenylselenocysteine Se-oxide	MS1	195.862	225.124
Sertaconazole	MS1	451.559	438.786
Serylglutamic acid	MS1	271.065	234.207
Sipoyltartrote	MS1	286.832	327.257
SM(d18:1/12:0)	MS1	333.211	647.928
SM(d18:1/14:0)	MS1	605.633	675.973
S-Methyl-3-phospho-1-thio-D-glycerate	MS1	204.748	217.155
S-methyl-5-thio-D-ribulose 1-phosphate(2-)	MS1	377.303	259.191
SN38 glucuronide carboxylate form	MS1	289.388	586.54
sn-Glycero-3-phospho-1-inositol	MS1	222.203	335.223
sn-Glycero-3-phosphoethanolamine	MS1	49.4166	216.153
sn-Glycerol 3-phosphate	MS1	238.042	173.081
Sodium 2-O-L-rhamnopyranosyl-4-deoxy-alpha-L-threo-hex-4-eno-pyranosidurote	MS1	223.289	345.258
Sodium caffeine benzoate	MS1	384.885	339.293
Sodium citrate	MS1	373.843	295.11
Sodium folite	MS1	513.628	496.421
Sodium hexafluorosilicate	MS1	205.272	189.058
Sodium methallylsulfote	MS1	334.101	159.157
Sodium picosulfate	MS1	493.236	482.405
Sorafenib N-oxide	MS1	449.13	481.839
Spectinomycin dihydrochloride	MS1	452.725	406.284
Spirodiclofen	MS1	378.723	412.327
Spirolide E	MS1	430.423	727.012
Sporulenol	MS1	594.394	495.841
SR 141716	MS1	312.83	464.798
S-Seven	MS1	222.468	348.207
Staphidine	MS1	446.142	607.931
Steviobioside	MS1	292.699	643.731
Stipitatate	MS1	278.545	183.138
Stipitatote	MS1	135.162	209.127
Streptidine 6-phosphate	MS1	384.883	343.245
Succinyladenosine	MS1	385.166	384.322
Succinyl-CoA	MS1	465.456	868.599
Sulbactam sodium	MS1	375.127	256.227
Sulcozole	MS1	295.005	398.762
Sulfite	MS1	36.6861	81.07
Sulfoquinovose	MS1	398.742	245.227
Syptolepis factor K1	MS1	295.369	615.816
T 0901317	MS1	448.983	482.341
Talc	MS1	431.791	380.279
Tannin	MS1	500.238	621.444
Tartrazine	MS1	382.117	535.367
Tectorigenin 4'-sulfate	MS1	478.531	381.34
Teczene	MS1	649.269	261.894
Temelastine	MS1	403.036	443.367
Temoporfin	MS1	293.52	681.762
Tepraloxydim	MS1	138.146	342.833
Termilin	MS1	310.968	603.378
Tetrabromobisphenol A	MS1	544.028	544.885
Tetracenomycin D3	MS1	404.597	381.312
Tetrachlorohydroquinone	MS1	26.2947	248.901
Tetracozole	MS1	165.268	373.154
Tetrafluoroethylene	MS1	78.8456	101.023
Tetrahydroxypteridine	MS1	203.918	197.129
Tetrangulol	MS1	555.592	305.303
Tetraphyllin B sulfate	MS1	429.466	368.327
Tetraprenyl-beta-curcumene	MS1	333.112	477.832
TG(10:0/10:0/10:0)	MS1	247.475	555.855
TG(10:0/10:0/15:0)	MS1	286.305	625.992
TG(14:0/14:1(9Z)/14:0)	MS1	42.7715	722.15
TG(14:0/15:0/20:5(5Z,8Z,11Z,14Z,17Z))	MS1	55.0944	812.274
TG(14:0/15:0/22:1(13Z))	MS1	199.431	848.431
TG(14:0/18:4(6Z,9Z,12Z,15Z)/20:5(5Z,8Z,11Z,14Z,17Z))	MS1	54.1352	846.308
TG(14:0/20:5(5Z,8Z,11Z,14Z,17Z)/o-18:0)	MS1	192.637	840.406
TG(14:1(9Z)/15:0/18:4(6Z,9Z,12Z,15Z))	MS1	36.1994	784.22
TG(14:1(9Z)/18:0/14:1(9Z))	MS1	36.4592	776.233
TG(18:1(11Z)/22:5(4Z,7Z,10Z,13Z,16Z)/18:1(11Z))	MS1	212.787	934.476
TG(18:3(6Z,9Z,12Z)/o-18:0/18:3(6Z,9Z,12Z))	MS1	147.004	866.398
Thallium chloride	MS1	28.919	240.839
Thallium sulfate	MS1	448.188	505.829
Thenylchlor	MS1	132.498	324.845
Thiadiazolidinone	MS1	381.661	327.214
Thiamin diphosphate	MS1	488.978	426.324
Thiamin triphosphate	MS1	219.5	506.307
Thiamine(1+) Diphosphate(1-)	MS1	333.789	425.311
Thiamphenicol	MS1	228.115	357.231
Thioguanosine 5'-diphosphate	MS1	205.558	460.283
Thioxanthine monophosphate	MS1	436.91	263.147
Thymidine 3',5'-cyclic monophosphate	MS1	250.964	305.207
Tiazuril	MS1	28.585	360.84
Tienilic acid	MS1	177.067	332.182
Tigecycline	MS1	293.524	586.657
Tirofiban	MS1	53.3455	441.607
Tolclofos-methyl	MS1	37.7795	302.135
Tomentin	MS1	430.661	347.299
Toocilin	MS1	292.17	555.641
Torulene	MS1	385.857	535.874
trans-2-[(Dimethylamino)methylimino]-5-[2-(5-nitro-2- furyl)-vinyl]-1,3,4-oxadiazole	MS1	461.044	278.248
trans-3-Chloroacrylic acid	MS1	650.313	107.517
trans-Nochlor	MS1	381.414	445.223
trans-Zeatin riboside diphosphate	MS1	243.679	512.33
trans-Zeatin riboside triphosphate	MS1	403.539	592.296
Triacontan-1-ol	MS1	437.779	439.824
Triamcinolone hexacetonide	MS1	33.0165	533.657
Tribuloside	MS1	290.296	595.54
Tricalcium phosphate	MS1	361.708	311.185
Trichloro(docosyl)silane	MS1	34.0738	445.05
Tricrozarin A	MS1	430.883	295.227
Tridodecylamine	MS1	261.972	523.001
Trifloxystrobin	MS1	478.595	409.372
Triflumuron	MS1	225.428	359.713
Trifluoroacetic acid	MS1	54.0692	115.029
Trifluralin	MS1	405.938	336.282
Trifluridine	MS1	291.407	297.21
Triiodothyronine	MS1	309.889	651.972
Trimethylselenonium	MS1	541.407	125.071
Trinitrotoluene	MS1	159.04	228.134
Tripamide	MS1	28.4715	370.869
Tritriacontane	MS1	166.196	465.895
Tulobuterol hydrochloride	MS1	283.363	265.201
Tyrindoxyl sulfate	MS1	226.774	339.201
UDP	MS1	55.5304	405.161
UDP-2,3-diacetamido-2,3-dideoxy-alpha-D-glucurote	MS1	281.757	663.399
UDP-2,4-bis(acetamido)-2,4,6-trideoxy-beta-L-altropyranose	MS1	307.865	633.425
UDP-2-acetamido-2,6-dideoxy-beta-L-talose	MS1	290.312	592.368
UDP-2-acetamido-2-deoxy-alpha-D-ribo-hex-3-ulurote	MS1	432.582	620.327
UDP-2-acetamido-3-amino-2,3-dideoxy-alpha-D-glucurote	MS1	242.634	621.352
UDP-2-acetamido-3-dehydro-2-deoxy-alpha-D-glucopyranose	MS1	230.275	606.333
UDP-2-acetamido-4-amino-2,4,6-trideoxy-alpha-D-glucose	MS1	261.441	591.378
UDP-2-acetamido-4-dehydro-2,6-dideoxyglucose	MS1	252.036	590.338
Fatty alcohols	MS1	236.869	551.311
UDP-4-dehydro-6-deoxy-D-glucose	MS1	214.952	549.294
UDP-glucurote	MS1	468.194	581.293
UDP-N-acetyl-alpha-D-glucosamine	MS1	239.4	608.376
UDP-N-acetyl-D-galactosamine 4,6-bissulfate	MS1	247.473	768.494
UDP-N-acetylmuramate	MS1	266.254	680.433
UDP-N-acetylmuramoyl-L-alanine	MS1	294.064	751.487
UDP-N-acetylmuramoyl-L-alanyl-D-glutamate	MS1	378.178	880.619
unsym-Bis(4'-chlorophenyl)ethylene	MS1	232.972	250.147
Uracil mustard	MS1	329.075	253.107
Urate D-ribonucleotide	MS1	267.32	381.212
Urdamycin A	MS1	229.533	845.886
Validamycin A	MS1	169.899	498.506
Validoxylamine A 7'-phosphate	MS1	461.977	416.328
Vicine	MS1	456.379	305.269
Violacene	MS1	645.942	355.932
Vitamin K2	MS1	523.759	581.903
Vitisidin A	MS1	462.108	400.333
Voricozole	MS1	499.549	350.326
Wedelolactone	MS1	472.26	315.253
WIN54954	MS1	441.959	384.283
WIN56291	MS1	245.872	356.228
Xanthosine 5'-phosphate	MS1	227.565	365.217
Xanthotoxol glucoside	MS1	440.706	365.309
XCT 790	MS1	472.608	597.425
Ximenoylacetone	MS1	171.594	435.741
XTP	MS1	32.7468	525.166
Zeaxanthin	MS1	444.701	569.891
Z-Gly-Pro-Leu-Gly-Pro	MS1	292.964	574.653
Zoledronate	MS1	255.97	273.097
(+)-Chebulic acid	MS1	155.309	355.236
(2-{4-[3-(2-chloroethyl)-2,3-diphenyloxiran-2-yl]phenoxy}ethyl)dimethylamine	MS1	34.662	420.973
(2-Butylbenzofuran-3-yl)(4-hydroxy-3,5-diiodophenyl)ketone	MS1	222.339	545.131
(3b,5a,22E,24S)-Stigmasta-7,22,25-trien-3-ol 3-glucoside	MS1	173.664	571.803
(3E)-4-(2-Carboxyphenyl)-2-oxobut-3-enoate	MS1	456.176	219.176
(3S,5R,6R,6'S)-6,7-Didehydro-5,6-dihydro-3,5,6'-trihydroxy-13,14,20-trinor-3'-oxo-beta,epsilon-caroten-19',11'-olide 3-acetate	MS1	197.765	627.775
(R)-4'-phosphonatopantothenate(3-)	MS1	267.99	295.182
[5-(Aminomethyl)furan-3-yl]methyl diphosphate	MS1	162.72	286.089
1,1-Dibromo-2-propanone	MS1	635.77	214.86
1,1-Dichloro-2-(dihydroxy-4'-chlorophenyl)-2-(4'-chlorophenyl)ethylene	MS1	24.4565	349.022
1,2-Di-(9Z,12Z,15Z-octadecatrienoyl)-3-(8-(2E,4Z-decadienoyloxy)-5,6-octadienoyl)-sn-glycerol	MS1	56.0955	900.293
1-[2-Bromo-1-(4-chlorophenyl)ethenyl]-2-chlorobenzene	MS1	90.2176	327.024
11-Deoxytetrodotoxin	MS1	394.835	302.268
12,13-epoxy-9-alkoxy-10E-octadecenoate	MS1	35.1967	156.991
12-Oxo-c-LTB3	MS1	199.411	640.77
14-hydroxyclarithromycin	MS1	654.944	762.962
1-Acetyl-3,14,20-trihydroxywitha-5,24-dienolide 3-glucoside	MS1	183.215	677.811
1-Carboxyvinyl carboxyphosphote	MS1	162.218	195.049
1-Diphosinositol pentakisphosphate	MS1	655.247	739.001
1-epi-Valienol 7-phosphate	MS1	145.961	255.135
1-Guanidino-1-deoxy-scyllo-inositol 4-phosphate	MS1	240.178	300.19
1-Octen-3-ol-3-o-beta-D-xylopyranosyl(1->6)-beta-D-glucopyranoside	MS1	366.858	421.46
2-(2,5-dihydroxy-4-methoxyphenyl)-3,5,6,7-tetrahydroxy-4H-chromen-4-one	MS1	377.12	347.263
2-(3,4-dihydroxy-5-methoxyphenyl)-3,5,7-trihydroxy-1chromen-1-ylium	MS1	319.07	316.258
2-(alpha-D-Mannosyl)-3-phosphoglycerate	MS1	174.778	347.183
2,2-Bis(4-hydroxyphenyl)hexafluoropropane	MS1	328.974	335.223
2,3,4,5-Tetrachloro-4'-biphenylol	MS1	34.3855	306.982
2,3,7,8-Tetrachlorodibenzodioxin	MS1	659.155	320.972
2',3'-Dideoxyadenosine-5-triphosphate	MS1	31.185	474.166
2,4,6-Trihydroxybenzophenone	MS1	435.01	229.209
2,5-Diamino-6-(5-phospho-D-ribosylamino)pyrimidin-4(3H)-one	MS1	326.784	352.213
2,5-Dioxopentanoate	MS1	645.912	129.092
2,6-Dichlorophenol-4-(1,4-phthoquinone imine)	MS1	288.514	319.159
2,6-Dichlorophenolindophenol sodium salt	MS1	24.4469	289.068
20,21-Diprenylterpendole J	MS1	655.488	656.913
21,22-Diprenylpaxilline	MS1	166.5	570.788
2-amino-4-({1-[(carboxymethyl)-C-hydroxycarbonimidoyl]-2-({1-[2-(2,4-dihydroxyphenyl)-5-hydroxy-8,8-dimethyl-4-oxo-4H,8H-pyrano[3,2-g]chromen-3-yl]-2-hydroxy-3,7-dimethyloct-6-en-3-yl}sulfanyl)ethyl}-C-hydroxycarbonimidoyl)butanoic acid	MS1	654.707	810.885
2-Amino-7,8-dihydro-4-hydroxy-6-(diphosphooxymethyl)pteridine	MS1	58.7599	354.131
2-Aminoethyl diphenylborite	MS1	36.0166	224.086
2-Bromoacetaldehyde	MS1	683.805	121.944
2-Carboxy-2-hydroxy-8-carboxychromene	MS1	424.834	235.171
2-Furoyl-CoA	MS1	441.442	860.597
2-Furylmercury chloride	MS1	43.9101	302.097
2-Hydroxy-4-oxo-5,12-heneicosadien-1-yl acetate	MS1	23.1303	379.552
2-Iodo-6-methoxyphenol	MS1	30.1083	249.022
Cyclic ketones	MS1	52.3571	233.022
2-Methyl-1,4-naphthalenediol bis(dihydrogen phosphate)	MS1	59.3041	333.144
2-O-[2-O-(alpha-D-Mannopyranosyl)-alpha-D-glucopyranosyl]-3-phospho-D-glycerate	MS1	301.13	509.334
2-O-Caffeoylglucarate	MS1	202.651	371.267
2-oxoglutarate(2-)	MS1	645.064	143.071
2'-Phospho-cyclic ADP-ribose	MS1	198.918	620.288
2-Pyrone-4,6-dicarboxylate	MS1	192.239	183.093
3-(3,4-Dihydroxyphenyl)pyruvate	MS1	357.021	195.151
3-(3,5-Diiodo-4-hydroxyphenyl)lactate	MS1	668.274	432.966
3-(4-hydroxy-3-methoxyphenyl)-11,19-bis(4-hydroxyphenyl)-4,12,20-trioxaheptacyclo[16.6.1.1heptacosa-1(25),5,7,9(27),13,15,17(26),21,23-nonaene-7,15,23-triol	MS1	56.0861	707.728
3-(ADP)-2-phosphoglycerate	MS1	163.258	594.236
3,3'-Dichloro-4,4'-diaminodiphenyl ether	MS1	281.637	268.12
3,3'-Diiodothyronine	MS1	34.4029	524.072
3,4,5-trihydroxy-6-(2,4,6-trihydroxybenzoyloxy)oxane-2-carboxylic acid	MS1	247.421	345.24
3,4,5-trihydroxy-6-(2-hydroxy-4-{3,5,7-trihydroxy-4-[3,5,7-trihydroxy-2-(3-hydroxyphenyl)-3,4-dihydro-2H-1-benzopyran-8-yl]-6-[3,4,5-trihydroxy-6-(hydroxymethyl)oxan-2-yl]-3,4-dihydro-2H-1-benzopyran-2-yl}phenoxy)oxane-2-carboxylic acid	MS1	56.0906	899.792
3,4,5-trihydroxy-6-[(2-hydroxyacetyl)oxy]oxane-2-carboxylic acid	MS1	272.962	251.166
3,4,5-trihydroxy-6-{[3-hydroxy-2,2-bis(hydroxymethyl)propanoyl]oxy}oxane-2-carboxylic acid	MS1	425.193	325.239
3,4-Bis(7-chloroindol-3-yl)pyrrole-2,5-dicarboxylate	MS1	153.964	453.248
3,4-Dihydroxyphthalate	MS1	329.685	197.119
3,5,7-trihydroxy-2-(3-methoxyphenyl)-5H-chromen-5-yl	MS1	548.789	284.268
3,5-Dibromo-4-hydroxyphenylpyruvate	MS1	21.7179	336.94
3,5-Dichloro-2-methylmucote	MS1	654.71	224.024
3-{[(2E)-4-Amino-4-oxobut-2-enoyl]amino}-L-alanine	MS1	372.047	200.174
3-Fluoro-cis,cis-mucote	MS1	162.721	159.093
3'-Hydroxydiclofenac	MS1	217.697	311.141
3-Iodo-4-hydroxyphenylpyruvate	MS1	135.504	305.048
3-Iodo-L-tyrosine	MS1	151.856	306.071
3'-Monoiodo-L-thyronine 4'-O-sulfate	MS1	184.953	478.231
3'-O-(4-Benzoyl)benzoyl ATP	MS1	200.785	714.383
3-O-alpha-Mycarosylerythronolide B	MS1	55.8615	545.675
3-oxobrimonidine	MS1	165	309.144
3'-Phosphoadenylyl sulfate	MS1	135.744	506.247
3-Phospho-D-glyceroyl phosphate	MS1	33.8523	265.031
3'-phosphonato-5'-adenylyl Sulfate(4-)	MS1	152.446	502.228
3-Vinylbacteriochlorophyllide a	MS1	655.253	615.991
4-(N-Maleimido)benzyltrimethylammonium iodide	MS1	158.943	371.194
4,4'-Dichlorobenzophenone	MS1	55.8244	250.095
4,4'-Methylene-bis-(2-chloroaniline)	MS1	331.335	266.152
4,5-Methylenedioxy-6-hydroxyaurone	MS1	470.492	281.24
4-[2,2-Dichloro-1-(4-methoxyphenyl)ethenyl]phenol	MS1	169.407	294.155
4-Amino-2,6-dinitrotoluene	MS1	291.789	196.143
4-Hydroxy-6-tricosanone	MS1	55.0228	353.611
4-Hydroxylamino-2,6-dinitrotoluene	MS1	365.311	212.138
4-Ketocyclophosphamide	MS1	39.2798	274.061
4-Maleylacetoacetate	MS1	238.573	199.134
4-Sulfobenzoate	MS1	372.038	201.177
5-Azacytidine	MS1	323.862	243.197
5'-Deoxy-5-fluorocytidine	MS1	324.108	244.2
5'-Guanylylmethylenebisphosphote	MS1	366.88	520.198
5-Methyldeoxycytidine diphosphate	MS1	189.648	400.2
6-(2,3-dihydroxybenzoyloxy)-3,4,5-trihydroxyoxane-2-carboxylic acid	MS1	340.757	329.234
6-(3'-Triphosphoryl-1'-methylglyceryl)-7-methyl-7,8-dihydrobiopterin	MS1	145.369	522.223
6,7-Dichloro-3-hydroxy-1,5 dihydro-imidazo[2,1-b]quinazolin-2-one	MS1	155.527	271.076
6-Demethylsterigmatocystin	MS1	194.936	309.248
6-Mercaptopurine ribonucleoside triphosphate	MS1	164.047	523.216
6-Oxo-2-hydroxy-7-(4'-chlorophenyl)-3,8,8-trichloroocta-2E,4E,7E-trienoate	MS1	34.929	381.01
6-Phospho-2-dehydro-D-glucote	MS1	55.8174	273.11
6-phosphonatooxy-D-gluconate	MS1	60.1039	272.099
7,12-Dimethylbenz[a]anthracene	MS1	495.836	255.343
7,8-Dihydroneopterin 3'-triphosphate	MS1	56.0839	494.157
7-Methylinosine	MS1	507.005	282.252
Acetyl phosphate	MS1	250.34	139.023
Aclacinomycin S	MS1	55.857	698.723
Adefovir	MS1	127.956	272.173
Adenophostin A	MS1	218.503	668.326
Adenosine 5-O-(3-thiotriphophate)	MS1	173.203	522.24
Adenosine tetraphosphate	MS1	149.086	586.149
Adiantifoline	MS1	185.246	725.856
Aliskiren	MS1	221.734	550.761
all-trans-Undecaprenyl phosphate	MS1	36.5769	846.282
alpha-Amyrin cerotate	MS1	141.351	804.376
alpha-Amyrin palmitate	MS1	129.498	664.119
alpha-D-Ribose 1,2-cyclic phosphate 5-phosphate	MS1	26.9033	291.066
alpha-D-Ribose 1-methylphosphote 5-triphosphate	MS1	33.6001	467.076
Aluminoparaaminosalicylate calcium	MS1	330.42	403.309
Aluminum acetoacetate	MS1	138.982	329.22
AM251	MS1	166.237	554.241
Aminofurantoin	MS1	446.824	207.167
Aminoimidazole ribotide	MS1	363.185	294.183
Aromatized C-1027 chromophore	MS1	36.5517	845.279
Aromatized deshydroxy-C-1027 chromophore	MS1	55.2839	829.275
Artonin C	MS1	56.074	677.717
ATP	MS1	37.0776	506.17
Azocyclotin	MS1	359.174	435.211
Bacampicillin hydrochloride	MS1	34.6545	500.978
Barbiturate	MS1	648.555	127.077
Benodanil	MS1	293.854	322.115
Benzylhydrochlorothiazide	MS1	649.338	386.861
beta1-Chaconine	MS1	654.71	704.92
beta-2,3,5,6-Tetrachloro-1,4-cyclohexanediol	MS1	24.2008	252.934
beta-Citryl-L-glutamate	MS1	364.589	320.232
Bifenox	MS1	422.176	341.128
Biochanin A	MS1	507.086	283.255
Bis(1L-myo-inositol)-3,1'-phosphate 1-phosphate	MS1	211.856	501.256
Bis(4-nitrophenyl)phosphate	MS1	155.527	339.166
Bithionol	MS1	25.7843	355.046
BRACO-19	MS1	645.352	592.753
Brimonidine	MS1	53.6729	291.12
BRL 32872	MS1	347.959	573.05
C.I. Acid Green 3	MS1	218.571	667.825
Calcium bromide	MS1	644.281	198.883
Carfentrazone	MS1	332.977	383.134
Carmustine	MS1	33.6157	213.038
CDP-abequose	MS1	216.04	532.306
CDP-DG(a-13:0/a-13:0)	MS1	654.749	868.927
Cellobiote	MS1	397.289	357.285
Cepharanthine	MS1	56.0839	605.696
Cer(d18:0/16:0)	MS1	650.928	538.904
Cer(d18:0/23:0)	MS1	238.255	637.106
Cetylpyridinium chloride	MS1	25.5233	356.99
CGH 2466	MS1	329.226	321.208
Chlomethoxyfen	MS1	36.5366	313.114
Chloramphenicol 3-acetate	MS1	166.75	364.152
Chlorethoxyfos	MS1	6.68694	334.985
Chlorfensulphide	MS1	25.7539	351.057
Chlormerodrin	MS1	179.227	366.198
Chrysoeriol	MS1	452.123	299.259
CI Basic red 9	MS1	645.348	322.807
Cidofovir	MS1	313.709	278.185
cis-(Homo)2-aconitate	MS1	223.308	201.15
cis-Chlorobenzene dihydrodiol	MS1	362.39	248.9
Clocapramine dihydrochloride	MS1	34.2014	552.991
Clomiphene	MS1	651.762	404.944
Clopidogrel	MS1	645.348	320.807
Colestipol	MS1	638.394	280.815
2-(N-methylcarbamimidamido)acetic acid	MS1	59.8381	130.127
Cryolite	MS1	647.221	208.938
Cucurbitacin D	MS1	56.0847	515.664
Cyclo(L-tyrosyl-L-tyrosyl)	MS1	362.389	325.343
Cycloheptanecarboxylic acid	MS1	654.443	141.188
Cyhalothrin	MS1	646.687	448.837
Daphniphylline	MS1	208.31	526.718
Dasatinib	MS1	34.3883	487.002
Deoxyribose triphosphate	MS1	185.913	373.057
D-Fructose 6-phosphate	MS1	140.838	259.13
DG(16:0/22:6(4Z,7Z,10Z,13Z,16Z,19Z)/0:0)	MS1	654.932	639.956
DG(22:4(7Z,10Z,13Z,16Z)/24:0/0:0)	MS1	51.0199	756.215
Glycerolipids	MS1	153.28	820.403
D-Glucono-1,5-lactone 6-phosphate	MS1	57.1173	257.115
DHAP(6:0)	MS1	435.26	267.195
Diallat	MS1	374.685	269.213
Dibromobisphenol A	MS1	33.7384	385.073
Dichloran	MS1	32.5221	206.011
Dichlorvos	MS1	27.1554	219.97
Diclomezine	MS1	630.378	254.093
Didecyldimethylammonium chloride	MS1	162.721	361.072
Dideoxycytidine 5'-Triphosphate	MS1	152.997	450.157
Digallate	MS1	393.381	321.211
Dihydroxyfumarate	MS1	55.5559	147.066
Dimefline hydrochloride	MS1	340.192	358.841
Dimenhydrinate	MS1	658.226	468.947
Dinitrosopentamethylenetetramine	MS1	156.791	185.166
di-trans,poly-cis-Undecaprenol	MS1	347.027	766.28
di-trans,poly-cis-Undecaprenyl diphosphate	MS1	53.9513	926.245
Inositol phosphates	MS1	159.739	241.108
DPH	MS1	198.496	744.41
DTDP-alpha-D-glucose(2-)	MS1	209.888	561.314
dTDP-D-galacturote	MS1	183.149	577.319
dTDP-glucose	MS1	262.909	563.308
DTP	MS1	217.243	284.123
Eburicoic acid	MS1	131.839	469.709
Eflornithine	MS1	385.593	181.16
Endothal-disodium	MS1	140.846	229.12
Enniatin B4	MS1	189.826	652.836
Erythrityl Tetranitrate	MS1	150.539	301.105
Erythromycin	MS1	654.97	732.916
Erythromycin E	MS1	201.845	746.896
Erythrosine	MS1	215.383	834.886
Fentin acetate	MS1	33.6665	408.059
Filiforminol	MS1	435.255	310.209
Fluazim	MS1	229.219	464.084
Fluoroimide	MS1	26.892	259.042
Fluphezine depot	MS1	647.21	590.769
Flutamide	MS1	418.683	275.202
Fosphenytoin	MS1	305.425	361.26
Furamizole	MS1	267.454	287.214
Galabiosylceramide (d18:1/20:0)	MS1	54.7334	917.264
GDP	MS1	145.181	442.195
GDP-4-dehydro-3,6-dideoxy-alpha-D-mannose	MS1	192.03	570.327
GDP-alpha-D-mannose(2-)	MS1	199.503	602.335
GDP-D-mannurote	MS1	172.377	618.33
GDP-L-fucose	MS1	133.864	588.337
Gentisin	MS1	314.24	257.213
Glucosylceramide (d18:1/25:0)	MS1	55.0211	825.253
Glyphosine	MS1	59.0324	262.07
GTP	MS1	58.8965	522.183
GW 3965	MS1	33.8565	581.045
Halobetasol Propionate	MS1	653.904	483.942
Hesperetin	MS1	394.923	301.266
Hexaflumuron	MS1	180.8	460.141
Histamine Phosphate	MS1	146.976	306.131
Hydroiodic acid	MS1	29.5785	126.905
Hydroxyflutamide	MS1	453.988	291.197
hydroxynefazodone	MS1	34.3896	485.004
Hydroxytriphenylstannane	MS1	62.537	369.038
Idoxuridine	MS1	188.38	353.085
IDP	MS1	183.384	427.184
Iodide	MS1	480.643	125.9
Iodofenphos	MS1	654.827	411.991
Isoniazid	MS1	592.824	136.132
ITP	MS1	31.7298	507.159
L-Cysteate	MS1	365.303	168.148
Leptophos	MS1	181.66	427.052
L-Fuculose 1-phosphate	MS1	183.759	243.124
Lycoperoside D	MS1	654.423	738.915
MC-7181	MS1	90.9684	359.114
Mertansine	MS1	135.745	737.294
Methyclothiazide	MS1	143.51	359.231
Molybdate	MS1	25.0021	164.986
Monoiodothyronine	MS1	138.714	398.175
Montelukast	MS1	36.5417	585.166
Musca-aurin-II	MS1	490.488	419.321
N7-Methylguanosine 5'-diphosphate	MS1	206.427	457.23
N-Acetyl-D-glucosamine 1,6-bisphosphate	MS1	332.727	380.16
N-Acetylglucosamine 4-sulfate	MS1	452.147	300.263
N-Formyl-L-aspartate	MS1	156.814	160.106
Nicotinic acid adenine dinucleotide phosphate	MS1	172.63	744.399
Nimustine hydrochloride	MS1	137.911	308.139
Nitrofen	MS1	137.37	283.085
N-Nitrosotomatidine	MS1	55.5293	443.643
Nostocyclopeptide A1	MS1	181.754	755.87
Novclobiocin 105	MS1	654.975	574.994
NTP	MS1	331.181	387.093
N-Trimethyl-2-aminoethylphosphote	MS1	365.307	167.144
Ochratoxin A	MS1	648.242	402.805
O-Feruloylgalactarate	MS1	469.255	385.308
Oleandomycin	MS1	197.052	686.867
Oxicozole nitrate	MS1	146.797	491.139
P1,P2-Bis(5'-adenosyl) triphosphate	MS1	191.82	755.389
P1,P4-Bis(5'-xanthosyl) tetraphosphate	MS1	37.8957	869.327
Glycerophospholipids	MS1	197.034	687.87
Panaxydol chlorohydrin	MS1	645.92	295.832
Parabanic Acid	MS1	54.212	113.055
PC(14:0/18:1(11Z))	MS1	34.1198	731.014
PC(15:0/18:4(6Z,9Z,12Z,15Z))	MS1	225.435	738.981
PC(18:2(9Z,12Z)/P-18:1(11Z))	MS1	33.8922	767.099
PC(20:0/24:0)	MS1	366.916	901.343
PC(20:4(5Z,8Z,11Z,14Z)/24:1(15Z))	MS1	54.7507	891.268
PC(22:1(13Z)/24:1(15Z))	MS1	51.5546	925.353
PC(22:2(13Z,16Z)/P-18:1(11Z))	MS1	50.7532	823.206
PC(24:0/24:0)	MS1	367.07	957.45
PC(o-18:0/22:0)	MS1	55.1275	831.279
PC(o-22:0/22:3(10Z,13Z,16Z))	MS1	51.5007	881.327
PE(14:1(9Z)/14:1(9Z))	MS1	177.589	630.826
PE(18:1(11Z)/22:6(4Z,7Z,10Z,13Z,16Z,19Z))	MS1	211.527	789.038
Penitrem E	MS1	646.171	598.74
Penitrem F	MS1	56.0908	617.194
PE-NMe(14:1(9Z)/20:5(5Z,8Z,11Z,14Z,17Z))	MS1	654.721	720.952
PE-NMe(15:0/24:0)	MS1	33.0517	803.185
PE-NMe(20:1(11Z)/24:1(15Z))	MS1	128.155	869.279
PE-NMe(20:2(11Z,14Z)/24:1(15Z))	MS1	36.2728	867.261
PE-NMe(20:3(5Z,8Z,11Z)/24:1(15Z))	MS1	54.7689	865.245
PE-NMe2(20:0/24:1(15Z))	MS1	44.0738	885.348
Perfluorodecanoic acid	MS1	229.206	513.066
Perfluorooctylsulfonyl fluoride	MS1	184.444	501.118
Pfaffoside A	MS1	194.629	747.873
Phomopsin A	MS1	32.5324	788.215
Phosphoenol-4-deoxy-3-tetrulosote	MS1	557.065	197.058
Phosphoribosyl-ATP	MS1	38.7689	719.274
Physagulin G	MS1	56.6259	721.758
Pikromycin	MS1	55.8587	524.669
PIP(16:0/18:0)	MS1	240.753	918.062
Piperazine phosphate	MS1	55.9601	201.136
Prothiocozole	MS1	333.228	343.249
PS(14:0/20:4(8Z,11Z,14Z,17Z))	MS1	34.1245	754.975
PS(14:1(9Z)/22:5(4Z,7Z,10Z,13Z,16Z))	MS1	655.232	778.994
PS(15:0/22:4(7Z,10Z,13Z,16Z))	MS1	33.8523	797.043
PS(22:4(7Z,10Z,13Z,16Z)/24:0)	MS1	128.438	923.297
Purine mononucleotide	MS1	258.591	331.192
Pyridoxamine phosphate	MS1	426.286	247.171
Pyrimidine 5'-deoxynucleotide	MS1	274.24	276.19
Pyriprole	MS1	179.986	493.25
Pyrohyperforin	MS1	182.96	533.764
Quinacridone	MS1	347.148	311.317
Quinclorac	MS1	225.43	241.054
Quinoxyfen	MS1	429.845	307.123
Radon-222	MS1	66.0236	220.996
Remikiren	MS1	174.645	629.827
Robinin	MS1	225.429	739.65
Salicin	MS1	548.784	285.271
Schradan	MS1	367.731	285.244
Sedoheptulose 1,7-bisphosphate	MS1	347.416	369.128
Selenocystine	MS1	32.806	333.081
Selfotel	MS1	421.896	222.158
Shikimate 3-phosphate	MS1	296.091	253.124
Shoyuflavone B	MS1	330.562	401.303
Silver sulfadiazine	MS1	259.056	356.136
Sitoindoside I	MS1	52.1041	814.267
SM C16:1	MS1	33.8597	715.04
SM(d18:1/22:1(13Z))	MS1	158.131	784.151
Sodium iodate	MS1	644.01	196.886
Soyasapogenol B	MS1	143.798	457.698
Spinetoram	MS1	34.3883	746.987
Stearyltrimethylammonium chloride	MS1	212.898	347.044
Streptamine phosphate	MS1	348.75	257.155
Sucrose	MS1	330.487	341.281
Sulfur mustard	MS1	643.758	158.073
SWEP	MS1	54.6262	219.045
Taurochenodeoxycholate-3-sulfate	MS1	645.345	578.755
Taurodeoxycholate	MS1	183.427	498.696
Taxine A	MS1	56.6253	640.731
TDE	MS1	26.2621	319.031
Tenofovir	MS1	267.454	286.211
Tetrachlorvinphos	MS1	650.827	364.952
TetraHCA	MS1	55.8228	464.648
Tetranitromethane	MS1	33.6237	195.028
Tetrasul	MS1	144.095	323.045
TG(10:0/10:0/22:0)	MS1	32.8035	722.186
TG(10:0/10:0/i-24:0)	MS1	55.5469	750.24
TG(10:0/18:0/a-25:0)[rac]	MS1	165.145	876.445
TG(14:0/14:0/16:1(9Z))	MS1	37.6936	748.222
TG(14:0/14:1(9Z)/22:6(4Z,7Z,10Z,13Z,16Z,19Z))	MS1	56.0941	820.269
TG(14:0/15:0/20:4(5Z,8Z,11Z,14Z))	MS1	147.33	812.285
TG(14:0/15:0/22:2(13Z,16Z))	MS1	179.638	844.376
TG(14:0/15:0/22:4(7Z,10Z,13Z,16Z))	MS1	43.5316	840.331
TG(14:0/16:1(9Z)/24:1(15Z))	MS1	189.044	886.466
TG(14:0/18:1(11Z)/22:2(13Z,16Z))	MS1	196.591	884.452
TG(14:0/18:3(6Z,9Z,12Z)/o-18:0)	MS1	219.377	814.354
TG(14:0/18:4(6Z,9Z,12Z,15Z)/18:4(6Z,9Z,12Z,15Z))	MS1	56.0909	818.263
TG(14:0/22:0/14:0)	MS1	202.114	834.373
TG(14:0/22:5(4Z,7Z,10Z,13Z,16Z)/o-18:0)	MS1	366.916	866.447
TG(14:1(9Z)/15:0/20:5(5Z,8Z,11Z,14Z,17Z))	MS1	37.6877	808.243
TG(15:0/16:0/22:4(7Z,10Z,13Z,16Z))	MS1	174.256	868.407
TG(15:0/16:0/22:5(4Z,7Z,10Z,13Z,16Z))	MS1	142.709	866.391
TG(15:0/20:2n6/o-18:0)	MS1	223.964	858.436
TG(15:0/20:3(5Z,8Z,11Z)/o-18:0)	MS1	164.586	856.435
TG(15:0/20:5(5Z,8Z,11Z,14Z,17Z)/22:6(4Z,7Z,10Z,13Z,16Z,19Z))	MS1	53.9261	910.39
TG(16:1(9Z)/15:0/16:1(9Z))	MS1	56.0885	788.253
TG(18:4(6Z,9Z,12Z,15Z)/18:4(6Z,9Z,12Z,15Z)/22:6(4Z,7Z,10Z,13Z,16Z,19Z))	MS1	240.743	918.396
TG(20:5(5Z,8Z,11Z,14Z,17Z)/15:0/20:5(5Z,8Z,11Z,14Z,17Z))	MS1	44.0444	884.346
TG(22:6(4Z,7Z,10Z,13Z,16Z,19Z)/15:0/22:6(4Z,7Z,10Z,13Z,16Z,19Z))	MS1	140.837	936.418
Thermozeaxanthin-13	MS1	51.114	926.357
Tiliacorine	MS1	56.0861	575.685
Tolcapone	MS1	339.93	272.232
Tolylfluanid	MS1	247.407	346.243
Tris(1-aziridinyl)phosphine oxide	MS1	309.683	172.143
Trospium chloride	MS1	19.3428	426.949
Tubulysin E	MS1	34.1197	813.016
UDP-3-ketoglucose	MS1	174.292	563.267
UDP-glucose	MS1	213.397	565.292
UDP-L-Ara4N	MS1	170.792	534.294
UDP-N-acetyl-alpha-D-glucosamine 3'-phosphate	MS1	204.775	686.31
1,2,3,4-tetrahydropyrimidine-2,4-dione	MS1	249.315	111.082
Urea-1-carboxylate	MS1	26.6178	103.06
UTP	MS1	163.254	483.14
Validamycin B	MS1	495.832	512.477
Vinclozolin	MS1	36.8769	285.107
YC 170	MS1	19.7766	486.958
Propionic acid	MS2	24.9984	73.0296
Glycolic acid	MS2	52.5732	75.0089
Glycine	MS2	30.1158	74.0249
Aminobutryic acid	MS2	26.8943	102.056
(+)-12-methyl myristic acid	MS2	465.786	241.218
Myristic acid	MS2	435.006	227.202
D-Glu	MS2	40.0435	146.046
Tridecanoic acid	MS2	403.107	213.186
Taurine	MS2	30.85	126.022
Palmitic acid	MS2	495.569	255.233
D-Lactic acid	MS2	28.777	89.0245
NORLEUCINE	MS2	60.1005	130.088
Hypoxanthine	MS2	58.8882	137.046
Terephthalic acid	MS2	25.2342	165.02
GLYCERALDEHYDE	MS2	138.974	89.0246
Succinic anhydride	MS2	35.7343	99.0078
5-OXO-L-PROLINE	MS2	27.4383	128.036
Vanillin	MS2	220.806	151.04
Xanthine	MS2	73.6665	153.041
L-Proline	MS2	34.9516	114.056
Neoabietic acid	MS2	471.63	301.218
N-Acetylneuraminic acid	MS2	27.9673	308.099
3-Guanidinopropanoate	MS2	34.6671	130.062
2-Hydroxy-4-methylpentanoic acid	MS2	82.686	131.072
Pyruvic acid	MS2	644.014	87.0089
Stearic acid	MS2	548.626	283.265
L-Lysine	MS2	35.2086	145.098
Phenylacetylglutamine	MS2	158.023	263.113
Serine	MS2	56.229	106.049
Glyceric acid	MS2	27.1639	105.019
Guanosine	MS2	135.42	284.099
D-Myoinositol 4-phosphate	MS2	25.8953	259.023
Pseudouridine	MS2	56.0976	243.062
N2-Acetyl-L-ornithine	MS2	44.691	173.093
Adenine	MS2	55.8464	136.062
4-formyl Indole	MS2	248.197	144.046
Linoelaidic acid	MS2	470.358	279.233
Undecanoic acid	MS2	340.943	185.155
16-hydroxy hexadecanoic acid	MS2	339.935	271.228
Phenylalanine	MS2	177.876	166.087
Inosine	MS2	135.11	269.088
Photobarbatusin I	MS2	347.454	445.187
Aspartic acid	MS2	26.8946	132.03
Uridine	MS2	89.9085	243.062
Arginine	MS2	51.962	175.119
5-Hydroxyferulate	MS2	192.409	209.046
Nonanoic acid	MS2	277.356	157.124
9(R)-HODE	MS2	383.675	295.228
L-VALINE	MS2	50.7874	118.086
Dodecylbenzenesulfonic acid	MS2	362.387	325.185
Guanine	MS2	55.7498	152.057
Maltotriose	MS2	35.6675	527.158
Pyruvate	MS2	29.8616	87.0088
4-Nitrophenol	MS2	250.318	138.02
Pantothenic Acid	MS2	56.3734	218.104
DL-2-hydroxy stearic acid	MS2	394.7	299.26
Threonine	MS2	31.4474	118.051
(R)-2-hydroxystearic acid	MS2	502.518	299.259
3-Indoxylsulfate	MS2	173.937	212.003
8,11,14-Eicosatetraynoic acid	MS2	423.769	299.202
Isokobusone	MS2	422.18	221.155
Gly-Leu	MS2	87.4774	187.109
UDP-D-galactose	MS2	26.6153	565.048
Maltose	MS2	32.7321	343.123
Histidine	MS2	30.0725	156.077
[truncated: 508 more rows]
